# Supplementary material for: Identification and expression analysis of genes related to calyx persistence in Korla fragrant pear
Source: BMC Genomics. 2016 Feb 24;17:132. doi: 10.1186/s12864-016-2470-3 (PMC4765163; doi:10.1186/s12864-016-2470-3)
Supplement: Additional file 1: — GO enrichment of DEGs in SC_hua vs TL_hua. GO_accession: The ID of nodal point. Description: GO description. Term_type: The category of GO. Over_represented_pValue: The pValue of enrichment. Corrected_pValue: The pValue is after correction. DEG_item: The DEGs related to this GO. DEG_list: All the DEGs annotated in GO. Bg_item: The background genes related to this GO. Bg_list: The background genes annoted in this GO. Gene_names: The DEGs’ ID related to this GO. (XLS 130 kb) [file 12864_2016_2470_MOESM1_ESM.xls]

GO_accession	Description	Term_type	Over_represented_pValue	Corrected_pValue	DEG_item	DEG_list	Bg_item	Bg_list	Gene_names
GO:0001071	nucleic acid binding transcription factor activity	molecular_function	1.0261e-07	0.00028033	16	86	609	17749	comp54623_c0,comp53025_c1,comp51929_c0,comp45343_c2,comp39099_c0,comp47703_c0,comp49899_c0,comp46102_c0,comp47007_c0,comp36863_c0,comp42735_c0,comp43473_c0,comp44393_c0,comp44440_c0,comp43998_c0,comp44254_c0
GO:0003700	sequence-specific DNA binding transcription factor activity	molecular_function	1.0261e-07	0.00028033	16	86	609	17749	comp54623_c0,comp51929_c0,comp53025_c1,comp39099_c0,comp45343_c2,comp49899_c0,comp46102_c0,comp47703_c0,comp36863_c0,comp47007_c0,comp42735_c0,comp43473_c0,comp44393_c0,comp44440_c0,comp44254_c0,comp43998_c0
GO:0051252	regulation of RNA metabolic process	biological_process	4.9992e-07	0.00077838	24	86	1484	17749	comp43473_c0,comp42735_c0,comp36863_c0,comp47007_c0,comp46439_c0,comp44254_c0,comp43998_c0,comp49629_c0,comp44440_c0,comp44393_c0,comp44195_c0,comp51929_c0,comp53025_c1,comp49969_c0,comp54623_c0,comp41728_c0,comp46102_c0,comp49899_c0,comp45992_c0,comp47703_c0,comp46616_c0,comp53838_c1,comp39099_c0,comp45343_c2
GO:0006355	regulation of transcription, DNA-dependent	biological_process	6.9107e-07	0.00077838	23	86	1398	17749	comp44254_c0,comp46439_c0,comp43998_c0,comp49629_c0,comp44440_c0,comp44393_c0,comp43473_c0,comp42735_c0,comp36863_c0,comp47007_c0,comp41728_c0,comp46102_c0,comp49899_c0,comp45992_c0,comp47703_c0,comp39099_c0,comp53838_c1,comp45343_c2,comp44195_c0,comp51929_c0,comp53025_c1,comp49969_c0,comp54623_c0
GO:2001141	regulation of RNA biosynthetic process	biological_process	7.1228e-07	0.00077838	23	86	1402	17749	comp47703_c0,comp41728_c0,comp46102_c0,comp49899_c0,comp45992_c0,comp45343_c2,comp53838_c1,comp39099_c0,comp49969_c0,comp53025_c1,comp44195_c0,comp51929_c0,comp54623_c0,comp43998_c0,comp46439_c0,comp44254_c0,comp44440_c0,comp44393_c0,comp49629_c0,comp43473_c0,comp42735_c0,comp47007_c0,comp36863_c0
GO:0034654	nucleobase-containing compound biosynthetic process	biological_process	1.2708e-06	0.00096941	27	86	1940	17749	comp44440_c0,comp44393_c0,comp49629_c0,comp43998_c0,comp46439_c0,comp44254_c0,comp47007_c0,comp49543_c0,comp36863_c0,comp43473_c0,comp42735_c0,comp53838_c1,comp45343_c2,comp39099_c0,comp52223_c0,comp52712_c0,comp47703_c0,comp50351_c0,comp46102_c0,comp41728_c0,comp45992_c0,comp49899_c0,comp54623_c0,comp49969_c0,comp53025_c1,comp44195_c0,comp51929_c0
GO:0006351	transcription, DNA-dependent	biological_process	1.4898e-06	0.00096941	25	86	1703	17749	comp36863_c0,comp47007_c0,comp42735_c0,comp43473_c0,comp49629_c0,comp44393_c0,comp44440_c0,comp46439_c0,comp44254_c0,comp43998_c0,comp54623_c0,comp51929_c0,comp44195_c0,comp53025_c1,comp49969_c0,comp52223_c0,comp53838_c1,comp39099_c0,comp45343_c2,comp49899_c0,comp45992_c0,comp46102_c0,comp41728_c0,comp47703_c0,comp52712_c0
GO:0019219	regulation of nucleobase-containing compound metabolic process	biological_process	1.7019e-06	0.00096941	24	86	1590	17749	comp49629_c0,comp44440_c0,comp44393_c0,comp46439_c0,comp44254_c0,comp43998_c0,comp36863_c0,comp47007_c0,comp43473_c0,comp42735_c0,comp53838_c1,comp45343_c2,comp39099_c0,comp46102_c0,comp41728_c0,comp49899_c0,comp45992_c0,comp46616_c0,comp47703_c0,comp54623_c0,comp44195_c0,comp51929_c0,comp49969_c0,comp53025_c1
GO:0051171	regulation of nitrogen compound metabolic process	biological_process	1.7308e-06	0.00096941	24	86	1591	17749	comp44440_c0,comp44393_c0,comp49629_c0,comp43998_c0,comp46439_c0,comp44254_c0,comp47007_c0,comp36863_c0,comp43473_c0,comp42735_c0,comp53838_c1,comp45343_c2,comp39099_c0,comp46616_c0,comp47703_c0,comp46102_c0,comp41728_c0,comp45992_c0,comp49899_c0,comp54623_c0,comp53025_c1,comp49969_c0,comp44195_c0,comp51929_c0
GO:0032774	RNA biosynthetic process	biological_process	1.8058e-06	0.00096941	25	86	1721	17749	comp42735_c0,comp43473_c0,comp47007_c0,comp36863_c0,comp43998_c0,comp46439_c0,comp44254_c0,comp44393_c0,comp44440_c0,comp49629_c0,comp53025_c1,comp49969_c0,comp51929_c0,comp44195_c0,comp54623_c0,comp47703_c0,comp52712_c0,comp45992_c0,comp49899_c0,comp41728_c0,comp46102_c0,comp52223_c0,comp53838_c1,comp39099_c0,comp45343_c2
GO:0018130	heterocycle biosynthetic process	biological_process	1.9516e-06	0.00096941	30	86	2322	17749	comp44440_c0,comp44393_c0,comp49629_c0,comp43998_c0,comp37427_c0,comp44254_c0,comp46439_c0,comp47007_c0,comp49543_c0,comp36863_c0,comp43473_c0,comp42735_c0,comp45343_c2,comp53838_c1,comp39099_c0,comp45273_c0,comp52223_c0,comp50351_c0,comp52712_c0,comp47703_c0,comp41728_c0,comp46102_c0,comp49899_c0,comp45992_c0,comp54623_c0,comp49969_c0,comp53025_c1,comp33730_c0,comp44195_c0,comp51929_c0
GO:2000112	regulation of cellular macromolecule biosynthetic process	biological_process	2.8972e-06	0.0011177	23	86	1532	17749	comp43473_c0,comp42735_c0,comp36863_c0,comp47007_c0,comp46439_c0,comp44254_c0,comp43998_c0,comp49629_c0,comp44440_c0,comp44393_c0,comp44195_c0,comp51929_c0,comp53025_c1,comp49969_c0,comp54623_c0,comp41728_c0,comp46102_c0,comp49899_c0,comp45992_c0,comp47703_c0,comp53838_c1,comp45343_c2,comp39099_c0
GO:0010556	regulation of macromolecule biosynthetic process	biological_process	2.9764e-06	0.0011177	23	86	1536	17749	comp45992_c0,comp49899_c0,comp46102_c0,comp41728_c0,comp47703_c0,comp45343_c2,comp53838_c1,comp39099_c0,comp51929_c0,comp44195_c0,comp53025_c1,comp49969_c0,comp54623_c0,comp44254_c0,comp46439_c0,comp43998_c0,comp49629_c0,comp44393_c0,comp44440_c0,comp42735_c0,comp43473_c0,comp36863_c0,comp47007_c0
GO:0009889	regulation of biosynthetic process	biological_process	3.0685e-06	0.0011177	23	86	1538	17749	comp54623_c0,comp53025_c1,comp49969_c0,comp51929_c0,comp44195_c0,comp39099_c0,comp53838_c1,comp45343_c2,comp47703_c0,comp45992_c0,comp49899_c0,comp46102_c0,comp41728_c0,comp47007_c0,comp36863_c0,comp42735_c0,comp43473_c0,comp44393_c0,comp44440_c0,comp49629_c0,comp43998_c0,comp46439_c0,comp44254_c0
GO:0031326	regulation of cellular biosynthetic process	biological_process	3.0685e-06	0.0011177	23	86	1538	17749	comp53025_c1,comp49969_c0,comp51929_c0,comp44195_c0,comp54623_c0,comp47703_c0,comp45992_c0,comp49899_c0,comp46102_c0,comp41728_c0,comp45343_c2,comp53838_c1,comp39099_c0,comp42735_c0,comp43473_c0,comp47007_c0,comp36863_c0,comp43998_c0,comp46439_c0,comp44254_c0,comp44393_c0,comp44440_c0,comp49629_c0
GO:0005667	transcription factor complex	cellular_component	3.9221e-06	0.0013394	16	86	781	17749	comp51929_c0,comp53025_c1,comp54623_c0,comp46102_c0,comp49899_c0,comp47703_c0,comp39099_c0,comp45343_c2,comp43473_c0,comp42735_c0,comp36863_c0,comp47007_c0,comp44254_c0,comp43998_c0,comp44440_c0,comp44393_c0
GO:0005654	nucleoplasm	cellular_component	4.6317e-06	0.0014009	17	86	895	17749	comp54623_c0,comp44195_c0,comp51929_c0,comp53025_c1,comp45343_c2,comp39099_c0,comp46102_c0,comp49899_c0,comp47703_c0,comp36863_c0,comp47007_c0,comp43473_c0,comp42735_c0,comp44440_c0,comp44393_c0,comp44254_c0,comp43998_c0
GO:0044451	nucleoplasm part	cellular_component	4.6317e-06	0.0014009	17	86	895	17749	comp43473_c0,comp42735_c0,comp36863_c0,comp47007_c0,comp44254_c0,comp43998_c0,comp44440_c0,comp44393_c0,comp44195_c0,comp51929_c0,comp53025_c1,comp54623_c0,comp46102_c0,comp49899_c0,comp47703_c0,comp45343_c2,comp39099_c0
GO:0010468	regulation of gene expression	biological_process	4.8715e-06	0.0014009	23	86	1573	17749	comp43473_c0,comp42735_c0,comp36863_c0,comp47007_c0,comp46439_c0,comp44254_c0,comp43998_c0,comp49629_c0,comp44440_c0,comp44393_c0,comp44195_c0,comp51929_c0,comp49969_c0,comp53025_c1,comp54623_c0,comp46102_c0,comp41728_c0,comp49899_c0,comp45992_c0,comp47703_c0,comp53838_c1,comp39099_c0,comp45343_c2
GO:1901362	organic cyclic compound biosynthetic process	biological_process	5.9551e-06	0.0016153	30	86	2447	17749	comp37427_c0,comp44254_c0,comp46439_c0,comp43998_c0,comp49629_c0,comp44440_c0,comp44393_c0,comp43473_c0,comp42735_c0,comp49543_c0,comp36863_c0,comp47007_c0,comp46102_c0,comp41728_c0,comp45992_c0,comp49899_c0,comp50351_c0,comp52712_c0,comp47703_c0,comp53838_c1,comp39099_c0,comp45343_c2,comp45273_c0,comp52223_c0,comp44195_c0,comp51929_c0,comp53025_c1,comp49969_c0,comp33730_c0,comp54623_c0
GO:0060255	regulation of macromolecule metabolic process	biological_process	6.208e-06	0.0016153	24	86	1715	17749	comp49629_c0,comp44440_c0,comp44393_c0,comp44254_c0,comp46439_c0,comp43998_c0,comp36863_c0,comp47007_c0,comp43473_c0,comp42735_c0,comp53838_c1,comp45343_c2,comp39099_c0,comp41728_c0,comp46102_c0,comp49899_c0,comp45992_c0,comp47703_c0,comp46616_c0,comp54623_c0,comp44195_c0,comp51929_c0,comp53025_c1,comp49969_c0
GO:0044271	cellular nitrogen compound biosynthetic process	biological_process	8.0904e-06	0.0020094	29	86	2350	17749	comp54623_c0,comp51929_c0,comp44195_c0,comp49969_c0,comp53025_c1,comp33730_c0,comp45273_c0,comp52223_c0,comp53838_c1,comp45343_c2,comp39099_c0,comp49899_c0,comp45992_c0,comp46102_c0,comp41728_c0,comp47703_c0,comp52712_c0,comp50351_c0,comp49543_c0,comp36863_c0,comp47007_c0,comp42735_c0,comp43473_c0,comp49629_c0,comp44393_c0,comp44440_c0,comp44254_c0,comp46439_c0,comp43998_c0
GO:0080090	regulation of primary metabolic process	biological_process	1.0955e-05	0.0026024	24	86	1785	17749	comp44393_c0,comp44440_c0,comp49629_c0,comp43998_c0,comp44254_c0,comp46439_c0,comp47007_c0,comp36863_c0,comp42735_c0,comp43473_c0,comp45343_c2,comp53838_c1,comp39099_c0,comp46616_c0,comp47703_c0,comp49899_c0,comp45992_c0,comp46102_c0,comp41728_c0,comp54623_c0,comp53025_c1,comp49969_c0,comp51929_c0,comp44195_c0
GO:0019438	aromatic compound biosynthetic process	biological_process	1.2017e-05	0.002736	28	86	2271	17749	comp44195_c0,comp51929_c0,comp53025_c1,comp33730_c0,comp49969_c0,comp54623_c0,comp41728_c0,comp46102_c0,comp49899_c0,comp45992_c0,comp52712_c0,comp50351_c0,comp47703_c0,comp39099_c0,comp53838_c1,comp45343_c2,comp52223_c0,comp43473_c0,comp42735_c0,comp36863_c0,comp49543_c0,comp47007_c0,comp44254_c0,comp46439_c0,comp43998_c0,comp49629_c0,comp44440_c0,comp44393_c0
GO:0019222	regulation of metabolic process	biological_process	1.7598e-05	0.0037524	25	86	1948	17749	comp51929_c0,comp44195_c0,comp53025_c1,comp49969_c0,comp54623_c0,comp49899_c0,comp45992_c0,comp41728_c0,comp46102_c0,comp47703_c0,comp46616_c0,comp45343_c2,comp53838_c1,comp46527_c0,comp39099_c0,comp42735_c0,comp43473_c0,comp36863_c0,comp47007_c0,comp46439_c0,comp44254_c0,comp43998_c0,comp49629_c0,comp44393_c0,comp44440_c0
GO:0031323	regulation of cellular metabolic process	biological_process	1.7855e-05	0.0037524	24	86	1830	17749	comp45343_c2,comp53838_c1,comp39099_c0,comp41728_c0,comp46102_c0,comp49899_c0,comp45992_c0,comp46616_c0,comp47703_c0,comp54623_c0,comp44195_c0,comp51929_c0,comp49969_c0,comp53025_c1,comp49629_c0,comp44440_c0,comp44393_c0,comp44254_c0,comp46439_c0,comp43998_c0,comp36863_c0,comp47007_c0,comp43473_c0,comp42735_c0
GO:0031981	nuclear lumen	cellular_component	2.882e-05	0.0058322	18	86	1146	17749	comp53025_c1,comp44195_c0,comp51929_c0,comp54623_c0,comp47703_c0,comp52712_c0,comp46102_c0,comp49899_c0,comp39099_c0,comp45343_c2,comp43473_c0,comp42735_c0,comp47007_c0,comp36863_c0,comp43998_c0,comp44254_c0,comp44440_c0,comp44393_c0
GO:0016682	oxidoreductase activity, acting on diphenols and related substances as donors, oxygen as acceptor	molecular_function	3.3993e-05	0.006349	4	86	33	17749	comp56111_c0,comp40498_c0,comp54231_c0,comp52087_c0
GO:0043233	organelle lumen	cellular_component	3.5407e-05	0.006349	18	86	1162	17749	comp54623_c0,comp53025_c1,comp51929_c0,comp44195_c0,comp45343_c2,comp39099_c0,comp47703_c0,comp52712_c0,comp49899_c0,comp46102_c0,comp47007_c0,comp36863_c0,comp42735_c0,comp43473_c0,comp44393_c0,comp44440_c0,comp43998_c0,comp44254_c0
GO:0070013	intracellular organelle lumen	cellular_component	3.5407e-05	0.006349	18	86	1162	17749	comp54623_c0,comp53025_c1,comp44195_c0,comp51929_c0,comp39099_c0,comp45343_c2,comp52712_c0,comp47703_c0,comp46102_c0,comp49899_c0,comp47007_c0,comp36863_c0,comp43473_c0,comp42735_c0,comp44440_c0,comp44393_c0,comp43998_c0,comp44254_c0
GO:0031974	membrane-enclosed lumen	cellular_component	3.6021e-05	0.006349	18	86	1165	17749	comp36863_c0,comp47007_c0,comp42735_c0,comp43473_c0,comp44393_c0,comp44440_c0,comp44254_c0,comp43998_c0,comp54623_c0,comp51929_c0,comp44195_c0,comp53025_c1,comp39099_c0,comp45343_c2,comp49899_c0,comp46102_c0,comp47703_c0,comp52712_c0
GO:0048046	apoplast	cellular_component	0.00011022	0.018819	4	86	54	17749	comp49181_c2,comp38937_c0,comp49798_c0,comp40498_c0
GO:0065007	biological regulation	biological_process	0.00017538	0.029038	33	86	3466	17749	comp44393_c0,comp44440_c0,comp44254_c0,comp46439_c0,comp51202_c0,comp43473_c0,comp48022_c0,comp46527_c0,comp46861_c0,comp45343_c2,comp53838_c1,comp49899_c0,comp41728_c0,comp53332_c0,comp49969_c0,comp53025_c1,comp49629_c0,comp43998_c0,comp47007_c0,comp36863_c0,comp49543_c0,comp42735_c0,comp47401_c0,comp52223_c0,comp39099_c0,comp46616_c0,comp47703_c0,comp45992_c0,comp46102_c0,comp54623_c0,comp42658…
GO:0044428	nuclear part	cellular_component	0.00019596	0.031491	19	86	1428	17749	comp47007_c0,comp36863_c0,comp43473_c0,comp42735_c0,comp44440_c0,comp44393_c0,comp43998_c0,comp44254_c0,comp54623_c0,comp53025_c1,comp44195_c0,comp51929_c0,comp39099_c0,comp45343_c2,comp52712_c0,comp46616_c0,comp47703_c0,comp46102_c0,comp49899_c0
GO:0050789	regulation of biological process	biological_process	0.00023827	0.037197	31	86	3185	17749	comp54623_c0,comp53332_c0,comp53025_c1,comp49969_c0,comp44195_c0,comp51929_c0,comp53838_c1,comp39099_c0,comp46861_c0,comp46527_c0,comp45343_c2,comp48022_c0,comp52223_c0,comp47703_c0,comp46616_c0,comp41728_c0,comp46102_c0,comp49899_c0,comp45992_c0,comp47007_c0,comp36863_c0,comp49543_c0,comp51202_c0,comp43473_c0,comp42735_c0,comp44440_c0,comp44393_c0,comp49629_c0,comp43998_c0,comp44254_c0,comp46439…
GO:0050794	regulation of cellular process	biological_process	0.00025066	0.038044	30	86	3054	17749	comp54623_c0,comp53332_c0,comp49969_c0,comp53025_c1,comp44195_c0,comp51929_c0,comp46861_c0,comp53838_c1,comp45343_c2,comp39099_c0,comp52223_c0,comp48022_c0,comp47703_c0,comp46616_c0,comp46102_c0,comp41728_c0,comp49899_c0,comp45992_c0,comp47007_c0,comp36863_c0,comp49543_c0,comp51202_c0,comp43473_c0,comp42735_c0,comp44440_c0,comp44393_c0,comp49629_c0,comp43998_c0,comp44254_c0,comp46439_c0
GO:0016679	oxidoreductase activity, acting on diphenols and related substances as donors	molecular_function	0.0002631	0.038854	4	86	62	17749	comp56111_c0,comp40498_c0,comp54231_c0,comp52087_c0
GO:0016070	RNA metabolic process	biological_process	0.00027401	0.039399	26	86	2393	17749	comp43473_c0,comp42735_c0,comp47007_c0,comp36863_c0,comp43998_c0,comp46439_c0,comp44254_c0,comp44440_c0,comp44393_c0,comp49629_c0,comp49969_c0,comp53025_c1,comp44195_c0,comp51929_c0,comp54623_c0,comp52712_c0,comp47703_c0,comp46616_c0,comp41728_c0,comp46102_c0,comp45992_c0,comp49899_c0,comp39099_c0,comp53838_c1,comp45343_c2,comp52223_c0
GO:0016838	carbon-oxygen lyase activity, acting on phosphates	molecular_function	0.00065361	0.091573	3	86	32	17749	comp33730_c0,comp38816_c0,comp41084_c0
GO:0055114	oxidation-reduction process	biological_process	0.00096925	0.1324	20	86	1863	17749	comp50710_c0,comp49543_c0,comp12807_c0,comp52087_c0,comp52779_c0,comp32282_c0,comp49629_c0,comp44393_c0,comp54231_c0,comp56111_c0,comp53332_c0,comp33824_c0,comp51929_c0,comp48824_c0,comp53246_c0,comp40498_c0,comp45273_c0,comp47401_c0,comp45992_c0,comp46616_c0
GO:0016892	endoribonuclease activity, producing 3'-phosphomonoesters	molecular_function	0.0010555	0.14066	2	86	12	17749	comp31197_c0,comp46616_c0
GO:0016894	endonuclease activity, active with either ribo- or deoxyribonucleic acids and producing 3'-phosphomonoesters	molecular_function	0.0017133	0.2198	2	86	16	17749	comp31197_c0,comp46616_c0
GO:0006118	electron transport	biological_process	0.0017431	0.2198	7	86	349	17749	comp56111_c0,comp53332_c0,comp45273_c0,comp53246_c0,comp45992_c0,comp52087_c0,comp54231_c0
GO:0016491	oxidoreductase activity	molecular_function	0.00177	0.2198	19	86	1838	17749	comp51929_c0,comp48824_c0,comp53246_c0,comp40498_c0,comp56111_c0,comp53332_c0,comp33824_c0,comp45992_c0,comp46616_c0,comp45273_c0,comp47401_c0,comp52087_c0,comp48325_c1,comp32282_c0,comp50710_c0,comp12807_c0,comp54231_c0,comp49629_c0,comp44393_c0
GO:0004553	hydrolase activity, hydrolyzing O-glycosyl compounds	molecular_function	0.0019119	0.23215	8	86	448	17749	comp43208_c0,comp47965_c0,comp52779_c0,comp48520_c0,comp38937_c0,comp49925_c0,comp49181_c2,comp45273_c0
GO:0010467	gene expression	biological_process	0.0021264	0.25258	26	86	2862	17749	comp54623_c0,comp44195_c0,comp51929_c0,comp53025_c1,comp49969_c0,comp53838_c1,comp39099_c0,comp45343_c2,comp52223_c0,comp46102_c0,comp41728_c0,comp45992_c0,comp49899_c0,comp52712_c0,comp47703_c0,comp46616_c0,comp36863_c0,comp47007_c0,comp43473_c0,comp42735_c0,comp49629_c0,comp44440_c0,comp44393_c0,comp44254_c0,comp46439_c0,comp43998_c0
GO:0008152	metabolic process	biological_process	0.0022955	0.26686	65	86	10162	17749	comp32282_c0,comp52779_c0,comp52087_c0,comp47517_c0,comp50710_c0,comp37427_c0,comp46439_c0,comp44254_c0,comp44393_c0,comp47818_c1,comp49969_c0,comp53025_c1,comp46873_c0,comp33730_c0,comp53246_c0,comp33824_c0,comp53332_c0,comp32976_c0,comp45760_c0,comp50351_c0,comp41728_c0,comp53838_c1,comp36863_c0,comp54231_c0,comp49925_c0,comp49629_c0,comp40498_c0,comp44195_c0,comp51929_c0,comp43208_c0,comp54623…
GO:0016798	hydrolase activity, acting on glycosyl bonds	molecular_function	0.0030362	0.34562	8	86	483	17749	comp49181_c2,comp49925_c0,comp45273_c0,comp48520_c0,comp38937_c0,comp52779_c0,comp47965_c0,comp43208_c0
GO:0016762	xyloglucan:xyloglucosyl transferase activity	molecular_function	0.0038481	0.42911	2	86	22	17749	comp49181_c2,comp38937_c0
GO:0010333	terpene synthase activity	molecular_function	0.0052044	0.56874	2	86	22	17749	comp38816_c0,comp41084_c0
GO:0044446	intracellular organelle part	cellular_component	0.0056027	0.58803	24	86	2672	17749	comp43473_c0,comp42735_c0,comp36863_c0,comp47007_c0,comp44254_c0,comp43998_c0,comp51579_c0,comp44440_c0,comp44393_c0,comp44195_c0,comp51929_c0,comp53025_c1,comp54623_c0,comp53332_c0,comp32976_c0,comp46102_c0,comp49899_c0,comp50351_c0,comp52712_c0,comp46616_c0,comp47703_c0,comp53838_c1,comp45343_c2,comp39099_c0
GO:0034645	cellular macromolecule biosynthetic process	biological_process	0.0056794	0.58803	26	86	3077	17749	comp49629_c0,comp44393_c0,comp44440_c0,comp46439_c0,comp44254_c0,comp43998_c0,comp36863_c0,comp47517_c0,comp47007_c0,comp42735_c0,comp43473_c0,comp52223_c0,comp45343_c2,comp53838_c1,comp39099_c0,comp45992_c0,comp49899_c0,comp41728_c0,comp46102_c0,comp52712_c0,comp47703_c0,comp54623_c0,comp51929_c0,comp44195_c0,comp49969_c0,comp53025_c1
GO:0004601	peroxidase activity	molecular_function	0.005919	0.58803	3	86	88	17749	comp49629_c0,comp50710_c0,comp53246_c0
GO:0006804	peroxidase reaction	biological_process	0.005919	0.58803	3	86	88	17749	comp53246_c0,comp49629_c0,comp50710_c0
GO:0016684	oxidoreductase activity, acting on peroxide as acceptor	molecular_function	0.005919	0.58803	3	86	88	17749	comp49629_c0,comp50710_c0,comp53246_c0
GO:0044422	organelle part	cellular_component	0.0060784	0.59307	24	86	2691	17749	comp32976_c0,comp54623_c0,comp53332_c0,comp51929_c0,comp44195_c0,comp53025_c1,comp53838_c1,comp45343_c2,comp39099_c0,comp49899_c0,comp46102_c0,comp52712_c0,comp50351_c0,comp47703_c0,comp46616_c0,comp36863_c0,comp47007_c0,comp42735_c0,comp43473_c0,comp44393_c0,comp44440_c0,comp44254_c0,comp51579_c0,comp43998_c0
GO:0009059	macromolecule biosynthetic process	biological_process	0.0064849	0.62164	26	86	3106	17749	comp43998_c0,comp46439_c0,comp44254_c0,comp44393_c0,comp44440_c0,comp49629_c0,comp42735_c0,comp43473_c0,comp47007_c0,comp47517_c0,comp36863_c0,comp52712_c0,comp47703_c0,comp45992_c0,comp49899_c0,comp46102_c0,comp41728_c0,comp52223_c0,comp53838_c1,comp39099_c0,comp45343_c2,comp49969_c0,comp53025_c1,comp51929_c0,comp44195_c0,comp54623_c0
GO:0033855	nicotianamine aminotransferase activity	molecular_function	0.0071456	0.67316	1	86	1	17749	comp37427_c0
GO:1901360	organic cyclic compound metabolic process	biological_process	0.0074021	0.68551	34	86	4355	17749	comp53025_c1,comp33730_c0,comp49969_c0,comp53838_c1,comp45343_c2,comp50351_c0,comp52712_c0,comp49899_c0,comp41728_c0,comp43473_c0,comp44393_c0,comp44440_c0,comp51579_c0,comp46439_c0,comp44254_c0,comp37427_c0,comp54623_c0,comp40498_c0,comp51929_c0,comp44195_c0,comp45273_c0,comp52223_c0,comp39099_c0,comp46616_c0,comp47703_c0,comp45992_c0,comp46102_c0,comp47007_c0,comp49543_c0,comp36863_c0,comp42735…
GO:0071704	organic substance metabolic process	biological_process	0.0076353	0.69532	56	86	8501	17749	comp50351_c0,comp52712_c0,comp49899_c0,comp41728_c0,comp44627_c0,comp53838_c1,comp46527_c0,comp47460_c0,comp45343_c2,comp49969_c0,comp53025_c1,comp46873_c0,comp33730_c0,comp48824_c0,comp32976_c0,comp45760_c0,comp51579_c0,comp46439_c0,comp44254_c0,comp37427_c0,comp44393_c0,comp44440_c0,comp47818_c1,comp52779_c0,comp51202_c0,comp52087_c0,comp38937_c0,comp43473_c0,comp47517_c0,comp46616_c0,comp47989…
GO:0043234	protein complex	cellular_component	0.0095262	0.8533	25	86	2941	17749	comp39099_c0,comp45343_c2,comp52223_c0,comp46616_c0,comp50351_c0,comp47703_c0,comp46102_c0,comp49899_c0,comp54623_c0,comp53332_c0,comp56111_c0,comp32976_c0,comp53025_c1,comp44195_c0,comp51929_c0,comp44440_c0,comp44393_c0,comp41084_c0,comp49925_c0,comp43998_c0,comp44254_c0,comp47007_c0,comp36863_c0,comp43473_c0,comp42735_c0
GO:0043565	sequence-specific DNA binding	molecular_function	0.010567	0.92001	6	86	356	17749	comp43998_c0,comp42735_c0,comp43473_c0,comp46102_c0,comp47007_c0,comp45343_c2
GO:0006979	response to oxidative stress	biological_process	0.010608	0.92001	3	86	109	17749	comp50710_c0,comp49629_c0,comp53246_c0
GO:0090304	nucleic acid metabolic process	biological_process	0.010903	0.93088	26	86	3154	17749	comp43998_c0,comp44254_c0,comp46439_c0,comp44393_c0,comp44440_c0,comp49629_c0,comp42735_c0,comp43473_c0,comp47007_c0,comp36863_c0,comp52712_c0,comp46616_c0,comp47703_c0,comp49899_c0,comp45992_c0,comp41728_c0,comp46102_c0,comp52223_c0,comp53838_c1,comp39099_c0,comp45343_c2,comp53025_c1,comp49969_c0,comp51929_c0,comp44195_c0,comp54623_c0
GO:0044249	cellular biosynthetic process	biological_process	0.012851	1	31	86	4050	17749	comp46439_c0,comp44254_c0,comp37427_c0,comp43998_c0,comp49629_c0,comp44393_c0,comp44440_c0,comp42735_c0,comp43473_c0,comp49543_c0,comp36863_c0,comp47517_c0,comp47007_c0,comp49899_c0,comp45992_c0,comp46102_c0,comp41728_c0,comp47703_c0,comp52712_c0,comp50351_c0,comp52223_c0,comp45273_c0,comp53838_c1,comp39099_c0,comp45343_c2,comp51929_c0,comp44195_c0,comp49969_c0,comp53025_c1,comp33730_c0,comp54623…
GO:0009058	biosynthetic process	biological_process	0.012922	1	33	86	4378	17749	comp42658_c0,comp54623_c0,comp44195_c0,comp51929_c0,comp39099_c0,comp52223_c0,comp45273_c0,comp46102_c0,comp45992_c0,comp47703_c0,comp36863_c0,comp49543_c0,comp47007_c0,comp42735_c0,comp49629_c0,comp54231_c0,comp43998_c0,comp49969_c0,comp33730_c0,comp53025_c1,comp45343_c2,comp53838_c1,comp41728_c0,comp49899_c0,comp50351_c0,comp52712_c0,comp47517_c0,comp43473_c0,comp44440_c0,comp44393_c0,comp37427…
GO:0016021	integral to membrane	cellular_component	0.013491	1	18	86	1952	17749	comp45343_c2,comp46102_c0,comp47703_c0,comp46616_c0,comp46366_c0,comp56111_c0,comp32976_c0,comp53332_c0,comp43208_c0,comp47207_c0,comp53246_c0,comp52051_c0,comp47355_c0,comp49629_c0,comp44440_c0,comp44254_c0,comp51579_c0,comp48325_c1
GO:0009066	aspartate family amino acid metabolic process	biological_process	0.014368	1	5	86	241	17749	comp51929_c0,comp52712_c0,comp49543_c0,comp49629_c0,comp44393_c0
GO:0044238	primary metabolic process	biological_process	0.014399	1	53	86	8122	17749	comp33730_c0,comp53025_c1,comp49969_c0,comp46873_c0,comp32976_c0,comp45760_c0,comp52712_c0,comp50351_c0,comp49899_c0,comp41728_c0,comp44627_c0,comp45343_c2,comp53838_c1,comp46527_c0,comp47460_c0,comp52779_c0,comp51202_c0,comp52087_c0,comp38937_c0,comp43473_c0,comp47517_c0,comp51579_c0,comp46439_c0,comp44254_c0,comp37427_c0,comp44393_c0,comp44440_c0,comp48520_c0,comp51929_c0,comp44195_c0,comp54623…
GO:0006725	cellular aromatic compound metabolic process	biological_process	0.014761	1	32	86	4214	17749	comp43473_c0,comp51579_c0,comp44254_c0,comp46439_c0,comp44393_c0,comp44440_c0,comp53025_c1,comp33730_c0,comp49969_c0,comp52712_c0,comp50351_c0,comp49899_c0,comp41728_c0,comp45343_c2,comp53838_c1,comp42735_c0,comp47007_c0,comp49543_c0,comp36863_c0,comp43998_c0,comp54231_c0,comp49629_c0,comp40498_c0,comp51929_c0,comp44195_c0,comp54623_c0,comp47703_c0,comp46616_c0,comp45992_c0,comp46102_c0,comp52223…
GO:0031224	intrinsic to membrane	cellular_component	0.015062	1	18	86	1976	17749	comp48325_c1,comp44440_c0,comp49629_c0,comp51579_c0,comp44254_c0,comp43208_c0,comp53332_c0,comp32976_c0,comp56111_c0,comp46366_c0,comp47355_c0,comp52051_c0,comp53246_c0,comp47207_c0,comp45343_c2,comp47703_c0,comp46616_c0,comp46102_c0
GO:0032505	reproduction of a single-celled organism	biological_process	0.015167	1	2	86	39	17749	comp46102_c0,comp43473_c0
GO:0043093	cytokinesis by binary fission	biological_process	0.015167	1	2	86	39	17749	comp46102_c0,comp43473_c0
GO:0046483	heterocycle metabolic process	biological_process	0.015824	1	32	86	4229	17749	comp43473_c0,comp44393_c0,comp44440_c0,comp44254_c0,comp46439_c0,comp37427_c0,comp51579_c0,comp33730_c0,comp49969_c0,comp53025_c1,comp45343_c2,comp53838_c1,comp49899_c0,comp41728_c0,comp52712_c0,comp50351_c0,comp36863_c0,comp49543_c0,comp47007_c0,comp42735_c0,comp49629_c0,comp43998_c0,comp54623_c0,comp51929_c0,comp44195_c0,comp45273_c0,comp52223_c0,comp39099_c0,comp45992_c0,comp46102_c0,comp47703…
GO:0019954	asexual reproduction	biological_process	0.016574	1	2	86	41	17749	comp43473_c0,comp46102_c0
GO:0005634	nucleus	cellular_component	0.017807	1	20	86	2297	17749	comp47007_c0,comp36863_c0,comp43473_c0,comp42735_c0,comp44440_c0,comp44393_c0,comp43998_c0,comp44254_c0,comp54623_c0,comp53025_c1,comp44195_c0,comp51929_c0,comp39099_c0,comp53838_c1,comp45343_c2,comp52712_c0,comp47703_c0,comp46616_c0,comp46102_c0,comp49899_c0
GO:0000213	tRNA-intron endonuclease activity	molecular_function	0.017911	1	1	86	3	17749	comp46616_c0
GO:0000214	tRNA-intron endonuclease complex	cellular_component	0.017911	1	1	86	3	17749	comp46616_c0
GO:0000976	transcription regulatory region sequence-specific DNA binding	molecular_function	0.018093	1	1	86	5	17749	comp42735_c0
GO:0008271	secondary active sulfate transmembrane transporter activity	molecular_function	0.018135	1	1	86	4	17749	comp52051_c0
GO:0006554	lysine catabolic process	biological_process	0.018611	1	3	86	89	17749	comp49629_c0,comp44393_c0,comp51929_c0
GO:0009068	aspartate family amino acid catabolic process	biological_process	0.018611	1	3	86	89	17749	comp51929_c0,comp44393_c0,comp49629_c0
GO:0016835	carbon-oxygen lyase activity	molecular_function	0.020717	1	3	86	108	17749	comp38816_c0,comp33730_c0,comp41084_c0
GO:0016209	antioxidant activity	molecular_function	0.021149	1	3	86	132	17749	comp50710_c0,comp49629_c0,comp53246_c0
GO:1901576	organic substance biosynthetic process	biological_process	0.021152	1	31	86	4205	17749	comp44195_c0,comp51929_c0,comp53025_c1,comp49969_c0,comp33730_c0,comp54623_c0,comp46102_c0,comp41728_c0,comp45992_c0,comp49899_c0,comp52712_c0,comp47703_c0,comp50351_c0,comp53838_c1,comp45343_c2,comp39099_c0,comp52223_c0,comp45273_c0,comp43473_c0,comp42735_c0,comp49543_c0,comp36863_c0,comp47517_c0,comp47007_c0,comp37427_c0,comp44254_c0,comp46439_c0,comp43998_c0,comp49629_c0,comp44440_c0,comp44393…
GO:0005576	extracellular region	cellular_component	0.021585	1	9	86	818	17749	comp50752_c0,comp49798_c0,comp46861_c0,comp48022_c0,comp49629_c0,comp49181_c2,comp44393_c0,comp38937_c0,comp40498_c0
GO:0000917	barrier septum assembly	biological_process	0.021588	1	2	86	48	17749	comp46102_c0,comp43473_c0
GO:0090529	cell septum assembly	biological_process	0.021588	1	2	86	48	17749	comp43473_c0,comp46102_c0
GO:0009072	aromatic amino acid family metabolic process	biological_process	0.021645	1	4	86	180	17749	comp51929_c0,comp54231_c0,comp33730_c0,comp44393_c0
GO:0044710	single-organism metabolic process	biological_process	0.022034	1	32	86	4336	17749	comp53246_c0,comp33730_c0,comp48824_c0,comp33824_c0,comp53332_c0,comp52712_c0,comp50351_c0,comp52779_c0,comp32282_c0,comp51202_c0,comp52087_c0,comp47517_c0,comp12807_c0,comp50710_c0,comp51579_c0,comp37427_c0,comp44393_c0,comp47818_c1,comp40498_c0,comp51929_c0,comp56111_c0,comp42658_c0,comp46616_c0,comp45992_c0,comp47401_c0,comp52223_c0,comp45273_c0,comp48325_c1,comp49543_c0,comp54231_c0,comp49925…
GO:0008827	cytochrome o ubiquinol oxidase activity	molecular_function	0.022111	1	1	86	3	17749	comp56111_c0
GO:0009319	cytochrome o ubiquinol oxidase complex	cellular_component	0.022111	1	1	86	3	17749	comp56111_c0
GO:0006106	fumarate metabolic process	biological_process	0.022243	1	1	86	3	17749	comp47818_c1
GO:0006775	fat-soluble vitamin metabolic process	biological_process	0.022575	1	1	86	4	17749	comp37427_c0
GO:0010189	vitamin E biosynthetic process	biological_process	0.022575	1	1	86	4	17749	comp37427_c0
GO:0042360	vitamin E metabolic process	biological_process	0.022575	1	1	86	4	17749	comp37427_c0
GO:0042362	fat-soluble vitamin biosynthetic process	biological_process	0.022575	1	1	86	4	17749	comp37427_c0
GO:0006139	nucleobase-containing compound metabolic process	biological_process	0.022768	1	29	86	3852	17749	comp42735_c0,comp43473_c0,comp47007_c0,comp36863_c0,comp49543_c0,comp51579_c0,comp43998_c0,comp46439_c0,comp44254_c0,comp44393_c0,comp44440_c0,comp49629_c0,comp49969_c0,comp53025_c1,comp51929_c0,comp44195_c0,comp54623_c0,comp50351_c0,comp52712_c0,comp47703_c0,comp46616_c0,comp45992_c0,comp49899_c0,comp46102_c0,comp41728_c0,comp52223_c0,comp53838_c1,comp39099_c0,comp45343_c2
GO:0031966	mitochondrial membrane	cellular_component	0.023512	1	4	86	224	17749	comp53332_c0,comp53838_c1,comp51579_c0,comp50351_c0
GO:0032506	cytokinetic process	biological_process	0.024046	1	2	86	51	17749	comp46102_c0,comp43473_c0
GO:0008447	L-ascorbate oxidase activity	molecular_function	0.024276	1	1	86	5	17749	comp52087_c0
GO:0000975	regulatory region DNA binding	molecular_function	0.025262	1	1	86	6	17749	comp42735_c0
GO:0001067	regulatory region nucleic acid binding	molecular_function	0.025262	1	1	86	6	17749	comp42735_c0
GO:0044212	transcription regulatory region DNA binding	molecular_function	0.025262	1	1	86	6	17749	comp42735_c0
GO:0015002	heme-copper terminal oxidase activity	molecular_function	0.026354	1	2	86	59	17749	comp56111_c0,comp53332_c0
GO:0005740	mitochondrial envelope	cellular_component	0.02828	1	4	86	238	17749	comp51579_c0,comp50351_c0,comp53838_c1,comp53332_c0
GO:0044237	cellular metabolic process	biological_process	0.029189	1	51	86	8046	17749	comp36863_c0,comp49543_c0,comp47007_c0,comp42735_c0,comp49925_c0,comp49629_c0,comp49181_c2,comp54231_c0,comp43998_c0,comp42658_c0,comp47965_c0,comp56111_c0,comp54623_c0,comp51929_c0,comp44195_c0,comp40498_c0,comp45273_c0,comp52223_c0,comp39099_c0,comp45511_c0,comp45992_c0,comp46102_c0,comp47989_c0,comp46616_c0,comp47703_c0,comp47517_c0,comp52087_c0,comp38937_c0,comp43473_c0,comp52779_c0,comp51202…
GO:0031099	regeneration	biological_process	0.029571	1	1	86	5	17749	comp45343_c2
GO:0042246	tissue regeneration	biological_process	0.029571	1	1	86	5	17749	comp45343_c2
GO:0003856	3-dehydroquinate synthase activity	molecular_function	0.029641	1	1	86	5	17749	comp33730_c0
GO:0004519	endonuclease activity	molecular_function	0.029719	1	3	86	135	17749	comp31197_c0,comp52712_c0,comp46616_c0
GO:0004478	methionine adenosyltransferase activity	molecular_function	0.029798	1	1	86	8	17749	comp49543_c0
GO:0006556	S-adenosylmethionine biosynthetic process	biological_process	0.029798	1	1	86	8	17749	comp49543_c0
GO:0033897	ribonuclease T2 activity	molecular_function	0.030473	1	1	86	9	17749	comp31197_c0
GO:0006879	cellular iron ion homeostasis	biological_process	0.030507	1	1	86	7	17749	comp47401_c0
GO:0046916	cellular transition metal ion homeostasis	biological_process	0.030507	1	1	86	7	17749	comp47401_c0
GO:0055072	iron ion homeostasis	biological_process	0.030507	1	1	86	7	17749	comp47401_c0
GO:0019852	L-ascorbic acid metabolic process	biological_process	0.030786	1	1	86	6	17749	comp52087_c0
GO:0080030	methyl indole-3-acetate esterase activity	molecular_function	0.030838	1	1	86	9	17749	comp42658_c0
GO:0080031	methyl salicylate esterase activity	molecular_function	0.030838	1	1	86	9	17749	comp42658_c0
GO:0080032	methyl jasmonate esterase activity	molecular_function	0.030838	1	1	86	9	17749	comp42658_c0
GO:0006811	ion transport	biological_process	0.031003	1	11	86	1108	17749	comp53332_c0,comp46366_c0,comp52051_c0,comp51929_c0,comp41084_c0,comp47401_c0,comp51579_c0,comp46616_c0,comp50351_c0,comp46482_c0,comp37427_c0
GO:0008199	ferric iron binding	molecular_function	0.031369	1	1	86	7	17749	comp47401_c0
GO:0016020	membrane	cellular_component	0.031498	1	30	86	4169	17749	comp48325_c1,comp47007_c0,comp47517_c0,comp51579_c0,comp50752_c0,comp44254_c0,comp44440_c0,comp41084_c0,comp47818_c1,comp42796_c0,comp49629_c0,comp52051_c0,comp47355_c0,comp53246_c0,comp43830_c0,comp47207_c0,comp53332_c0,comp43208_c0,comp56111_c0,comp32976_c0,comp46366_c0,comp46482_c0,comp50351_c0,comp46616_c0,comp47703_c0,comp46102_c0,comp45992_c0,comp53838_c1,comp45343_c2,comp45273_c0
GO:0055076	transition metal ion homeostasis	biological_process	0.03175	1	1	86	8	17749	comp47401_c0
GO:0001523	retinoid metabolic process	biological_process	0.031886	1	1	86	10	17749	comp42658_c0
GO:0042572	retinol metabolic process	biological_process	0.031886	1	1	86	10	17749	comp42658_c0
GO:0050253	retinyl-palmitate esterase activity	molecular_function	0.031886	1	1	86	10	17749	comp42658_c0
GO:0034641	cellular nitrogen compound metabolic process	biological_process	0.032131	1	31	86	4282	17749	comp46439_c0,comp44254_c0,comp51579_c0,comp43998_c0,comp49629_c0,comp44393_c0,comp44440_c0,comp42735_c0,comp43473_c0,comp49543_c0,comp36863_c0,comp47007_c0,comp49899_c0,comp45992_c0,comp46102_c0,comp41728_c0,comp52712_c0,comp50351_c0,comp46616_c0,comp47703_c0,comp45273_c0,comp52223_c0,comp45343_c2,comp53838_c1,comp39099_c0,comp51929_c0,comp44195_c0,comp33730_c0,comp53025_c1,comp49969_c0,comp54623…
GO:0008320	protein transmembrane transporter activity	molecular_function	0.033495	1	1	86	7	17749	comp47703_c0
GO:0015450	P-P-bond-hydrolysis-driven protein transmembrane transporter activity	molecular_function	0.033495	1	1	86	7	17749	comp47703_c0
GO:0003935	GTP cyclohydrolase II activity	molecular_function	0.034428	1	1	86	6	17749	comp45273_c0
GO:0044429	mitochondrial part	cellular_component	0.034952	1	4	86	252	17749	comp53838_c1,comp53332_c0,comp50351_c0,comp51579_c0
GO:0004521	endoribonuclease activity	molecular_function	0.035312	1	2	86	60	17749	comp46616_c0,comp31197_c0
GO:0006568	tryptophan metabolic process	biological_process	0.035558	1	3	86	121	17749	comp44393_c0,comp33730_c0,comp51929_c0
GO:0006586	indolalkylamine metabolic process	biological_process	0.035558	1	3	86	121	17749	comp44393_c0,comp33730_c0,comp51929_c0
GO:0043231	intracellular membrane-bounded organelle	cellular_component	0.036312	1	25	86	3324	17749	comp36863_c0,comp47007_c0,comp43473_c0,comp42735_c0,comp44440_c0,comp44393_c0,comp37427_c0,comp44254_c0,comp43998_c0,comp51579_c0,comp54623_c0,comp53332_c0,comp32976_c0,comp44195_c0,comp51929_c0,comp53025_c1,comp53838_c1,comp45343_c2,comp39099_c0,comp46102_c0,comp49899_c0,comp50351_c0,comp52712_c0,comp47703_c0,comp46616_c0
GO:0043227	membrane-bounded organelle	cellular_component	0.036735	1	25	86	3328	17749	comp44254_c0,comp37427_c0,comp51579_c0,comp43998_c0,comp44393_c0,comp44440_c0,comp42735_c0,comp43473_c0,comp36863_c0,comp47007_c0,comp49899_c0,comp46102_c0,comp52712_c0,comp46616_c0,comp50351_c0,comp47703_c0,comp53838_c1,comp45343_c2,comp39099_c0,comp51929_c0,comp44195_c0,comp53025_c1,comp32976_c0,comp53332_c0,comp54623_c0
GO:0005618	cell wall	cellular_component	0.03705	1	3	86	151	17749	comp38937_c0,comp49798_c0,comp49181_c2
GO:1901606	alpha-amino acid catabolic process	biological_process	0.03849	1	3	86	119	17749	comp44393_c0,comp49629_c0,comp51929_c0
GO:0010309	acireductone dioxygenase [iron(II)-requiring] activity	molecular_function	0.038521	1	1	86	9	17749	comp33824_c0
GO:0050664	oxidoreductase activity, acting on NAD(P)H, oxygen as acceptor	molecular_function	0.039872	1	1	86	8	17749	comp53246_c0
GO:0016101	diterpenoid metabolic process	biological_process	0.040666	1	1	86	13	17749	comp42658_c0
GO:0006553	lysine metabolic process	biological_process	0.041003	1	3	86	126	17749	comp51929_c0,comp44393_c0,comp49629_c0
GO:0031967	organelle envelope	cellular_component	0.041247	1	5	86	370	17749	comp53838_c1,comp53332_c0,comp51579_c0,comp50351_c0,comp47703_c0
GO:0020037	heme binding	molecular_function	0.041663	1	4	86	310	17749	comp56111_c0,comp12807_c0,comp49629_c0,comp50710_c0
GO:0003857	3-hydroxyacyl-CoA dehydrogenase activity	molecular_function	0.041799	1	2	86	52	17749	comp44393_c0,comp51929_c0
GO:0009063	cellular amino acid catabolic process	biological_process	0.04189	1	3	86	126	17749	comp44393_c0,comp49629_c0,comp51929_c0
GO:0015980	energy derivation by oxidation of organic compounds	biological_process	0.04292	1	4	86	242	17749	comp53246_c0,comp52779_c0,comp53332_c0,comp49543_c0
GO:0044425	membrane part	cellular_component	0.043316	1	20	86	2563	17749	comp46616_c0,comp47703_c0,comp50351_c0,comp46102_c0,comp45343_c2,comp52051_c0,comp47355_c0,comp53246_c0,comp47207_c0,comp53332_c0,comp43208_c0,comp56111_c0,comp32976_c0,comp46366_c0,comp51579_c0,comp44254_c0,comp44440_c0,comp41084_c0,comp49629_c0,comp48325_c1
GO:0003933	GTP cyclohydrolase activity	molecular_function	0.043461	1	1	86	8	17749	comp45273_c0
GO:0008883	glutamyl-tRNA reductase activity	molecular_function	0.043952	1	1	86	7	17749	comp51929_c0
GO:0016651	oxidoreductase activity, acting on NAD(P)H	molecular_function	0.044309	1	3	86	133	17749	comp45273_c0,comp45992_c0,comp53246_c0
GO:0004091	carboxylesterase activity	molecular_function	0.044481	1	1	86	11	17749	comp42658_c0
GO:0046271	phenylpropanoid catabolic process	biological_process	0.044573	1	1	86	10	17749	comp40498_c0
GO:0046274	lignin catabolic process	biological_process	0.044573	1	1	86	10	17749	comp40498_c0
GO:0052716	hydroquinone:oxygen oxidoreductase activity	molecular_function	0.044573	1	1	86	10	17749	comp40498_c0
GO:0018874	benzoate metabolic process	biological_process	0.046763	1	2	86	58	17749	comp51929_c0,comp44393_c0
GO:0006550	isoleucine catabolic process	biological_process	0.046839	1	2	86	56	17749	comp51929_c0,comp44393_c0
GO:0006552	leucine catabolic process	biological_process	0.046839	1	2	86	56	17749	comp44393_c0,comp51929_c0
GO:0006574	valine catabolic process	biological_process	0.046839	1	2	86	56	17749	comp51929_c0,comp44393_c0
GO:0009083	branched-chain amino acid catabolic process	biological_process	0.046839	1	2	86	56	17749	comp51929_c0,comp44393_c0
GO:0043648	dicarboxylic acid metabolic process	biological_process	0.046984	1	3	86	134	17749	comp52712_c0,comp51929_c0,comp47818_c1
GO:0008242	omega peptidase activity	molecular_function	0.047963	1	1	86	13	17749	comp32976_c0
GO:0000910	cytokinesis	biological_process	0.048177	1	2	86	71	17749	comp46102_c0,comp43473_c0
GO:0005741	mitochondrial outer membrane	cellular_component	0.048495	1	2	86	66	17749	comp51579_c0,comp53838_c1
GO:0046906	tetrapyrrole binding	molecular_function	0.049225	1	4	86	326	17749	comp50710_c0,comp49629_c0,comp56111_c0,comp12807_c0
GO:0009808	lignin metabolic process	biological_process	0.049271	1	1	86	12	17749	comp40498_c0
GO:0032991	macromolecular complex	cellular_component	0.05022	1	25	86	3528	17749	comp47007_c0,comp36863_c0,comp43473_c0,comp42735_c0,comp44440_c0,comp44393_c0,comp41084_c0,comp49925_c0,comp43998_c0,comp44254_c0,comp54623_c0,comp53332_c0,comp56111_c0,comp32976_c0,comp53025_c1,comp44195_c0,comp51929_c0,comp39099_c0,comp45343_c2,comp52223_c0,comp50351_c0,comp46616_c0,comp47703_c0,comp46102_c0,comp49899_c0
GO:0006807	nitrogen compound metabolic process	biological_process	0.050392	1	34	86	4980	17749	comp43473_c0,comp37427_c0,comp46439_c0,comp44254_c0,comp51579_c0,comp44440_c0,comp44393_c0,comp49969_c0,comp53025_c1,comp33730_c0,comp41728_c0,comp49899_c0,comp52712_c0,comp50351_c0,comp53838_c1,comp45343_c2,comp42735_c0,comp49543_c0,comp36863_c0,comp47007_c0,comp54231_c0,comp43998_c0,comp49629_c0,comp49925_c0,comp44195_c0,comp51929_c0,comp54623_c0,comp46102_c0,comp45992_c0,comp47703_c0,comp46616…
GO:0042430	indole-containing compound metabolic process	biological_process	0.051564	1	3	86	139	17749	comp51929_c0,comp33730_c0,comp44393_c0
GO:0015459	potassium channel regulator activity	molecular_function	0.05245	1	1	86	10	17749	comp50752_c0
GO:0019870	potassium channel inhibitor activity	molecular_function	0.05245	1	1	86	10	17749	comp50752_c0
GO:0031968	organelle outer membrane	cellular_component	0.052502	1	2	86	68	17749	comp53838_c1,comp51579_c0
GO:0009067	aspartate family amino acid biosynthetic process	biological_process	0.052986	1	2	86	63	17749	comp51929_c0,comp52712_c0
GO:0016054	organic acid catabolic process	biological_process	0.054177	1	3	86	142	17749	comp49629_c0,comp44393_c0,comp51929_c0
GO:0046395	carboxylic acid catabolic process	biological_process	0.054177	1	3	86	142	17749	comp51929_c0,comp49629_c0,comp44393_c0
GO:0006766	vitamin metabolic process	biological_process	0.055197	1	4	86	241	17749	comp51929_c0,comp52087_c0,comp37427_c0,comp45273_c0
GO:0005975	carbohydrate metabolic process	biological_process	0.05553	1	12	86	1307	17749	comp44393_c0,comp49925_c0,comp45273_c0,comp49181_c2,comp43208_c0,comp47517_c0,comp47965_c0,comp52779_c0,comp51929_c0,comp52087_c0,comp38937_c0,comp48520_c0
GO:0031975	envelope	cellular_component	0.05838	1	5	86	401	17749	comp53332_c0,comp53838_c1,comp51579_c0,comp47703_c0,comp50351_c0
GO:0004097	catechol oxidase activity	molecular_function	0.058383	1	1	86	11	17749	comp54231_c0
GO:0008272	sulfate transport	biological_process	0.058429	1	1	86	10	17749	comp52051_c0
GO:0015116	sulfate transmembrane transporter activity	molecular_function	0.058429	1	1	86	10	17749	comp52051_c0
GO:0072348	sulfur compound transport	biological_process	0.058429	1	1	86	10	17749	comp52051_c0
GO:1901682	sulfur compound transmembrane transporter activity	molecular_function	0.058429	1	1	86	10	17749	comp52051_c0
GO:0004135	amylo-alpha-1,6-glucosidase activity	molecular_function	0.059174	1	1	86	10	17749	comp52779_c0
GO:0005980	glycogen catabolic process	biological_process	0.059174	1	1	86	10	17749	comp52779_c0
GO:0015672	monovalent inorganic cation transport	biological_process	0.060154	1	6	86	530	17749	comp51929_c0,comp50351_c0,comp51579_c0,comp46366_c0,comp41084_c0,comp53332_c0
GO:0044282	small molecule catabolic process	biological_process	0.060202	1	3	86	150	17749	comp49629_c0,comp44393_c0,comp51929_c0
GO:0044712	single-organism catabolic process	biological_process	0.060202	1	3	86	150	17749	comp51929_c0,comp49629_c0,comp44393_c0
GO:0044262	cellular carbohydrate metabolic process	biological_process	0.061311	1	7	86	608	17749	comp49181_c2,comp47965_c0,comp47517_c0,comp44393_c0,comp38937_c0,comp51929_c0,comp52779_c0
GO:0004066	asparagine synthase (glutamine-hydrolyzing) activity	molecular_function	0.061507	1	1	86	8	17749	comp52712_c0
GO:0006529	asparagine biosynthetic process	biological_process	0.061507	1	1	86	8	17749	comp52712_c0
GO:0016655	oxidoreductase activity, acting on NAD(P)H, quinone or similar compound as acceptor	molecular_function	0.063625	1	2	86	71	17749	comp45992_c0,comp45273_c0
GO:0044264	cellular polysaccharide metabolic process	biological_process	0.064594	1	6	86	489	17749	comp47965_c0,comp49181_c2,comp44393_c0,comp47517_c0,comp38937_c0,comp52779_c0
GO:0000394	RNA splicing, via endonucleolytic cleavage and ligation	biological_process	0.065023	1	1	86	10	17749	comp46616_c0
GO:0006388	tRNA splicing, via endonucleolytic cleavage and ligation	biological_process	0.065023	1	1	86	10	17749	comp46616_c0
GO:0022884	macromolecule transmembrane transporter activity	molecular_function	0.065234	1	1	86	15	17749	comp47703_c0
GO:0042537	benzene-containing compound metabolic process	biological_process	0.066409	1	2	86	70	17749	comp44393_c0,comp51929_c0
GO:0009698	phenylpropanoid metabolic process	biological_process	0.067061	1	1	86	16	17749	comp40498_c0
GO:0006073	cellular glucan metabolic process	biological_process	0.068262	1	4	86	293	17749	comp38937_c0,comp52779_c0,comp49181_c2,comp47965_c0
GO:0044042	glucan metabolic process	biological_process	0.068262	1	4	86	293	17749	comp52779_c0,comp38937_c0,comp47965_c0,comp49181_c2
GO:0022900	electron transport chain	biological_process	0.068418	1	3	86	187	17749	comp53332_c0,comp56111_c0,comp53246_c0
GO:0006528	asparagine metabolic process	biological_process	0.068805	1	1	86	9	17749	comp52712_c0
GO:0004549	tRNA-specific ribonuclease activity	molecular_function	0.06943	1	1	86	11	17749	comp46616_c0
GO:0005976	polysaccharide metabolic process	biological_process	0.069509	1	6	86	499	17749	comp52779_c0,comp38937_c0,comp47517_c0,comp44393_c0,comp47965_c0,comp49181_c2
GO:0030312	external encapsulating structure	cellular_component	0.071521	1	3	86	193	17749	comp49798_c0,comp38937_c0,comp49181_c2
GO:0008053	mitochondrial fusion	biological_process	0.074408	1	1	86	12	17749	comp51579_c0
GO:0009251	glucan catabolic process	biological_process	0.077021	1	1	86	13	17749	comp52779_c0
GO:0044247	cellular polysaccharide catabolic process	biological_process	0.078437	1	1	86	14	17749	comp52779_c0
GO:0044283	small molecule biosynthetic process	biological_process	0.078803	1	7	86	646	17749	comp33730_c0,comp52712_c0,comp37427_c0,comp51929_c0,comp44393_c0,comp49543_c0,comp45273_c0
GO:0019238	cyclohydrolase activity	molecular_function	0.079947	1	1	86	14	17749	comp45273_c0
GO:1901565	organonitrogen compound catabolic process	biological_process	0.081445	1	5	86	413	17749	comp51929_c0,comp51579_c0,comp49925_c0,comp49629_c0,comp44393_c0
GO:0004133	glycogen debranching enzyme activity	molecular_function	0.081511	1	1	86	13	17749	comp52779_c0
GO:0004134	4-alpha-glucanotransferase activity	molecular_function	0.081511	1	1	86	13	17749	comp52779_c0
GO:0006573	valine metabolic process	biological_process	0.083011	1	2	86	80	17749	comp44393_c0,comp51929_c0
GO:0045735	nutrient reservoir activity	molecular_function	0.08314	1	1	86	26	17749	comp33824_c0
GO:0033926	glycopeptide alpha-N-acetylgalactosaminidase activity	molecular_function	0.083266	1	1	86	15	17749	comp52779_c0
GO:0006826	iron ion transport	biological_process	0.083886	1	2	86	77	17749	comp37427_c0,comp47401_c0
GO:0006549	isoleucine metabolic process	biological_process	0.084933	1	2	86	81	17749	comp44393_c0,comp51929_c0
GO:0003824	catalytic activity	molecular_function	0.085348	1	53	86	8864	17749	comp32976_c0,comp53332_c0,comp33824_c0,comp45760_c0,comp53246_c0,comp53025_c1,comp33730_c0,comp46873_c0,comp48824_c0,comp31197_c0,comp44627_c0,comp46527_c0,comp47460_c0,comp52712_c0,comp12807_c0,comp47517_c0,comp50710_c0,comp52779_c0,comp51202_c0,comp32282_c0,comp52087_c0,comp38937_c0,comp43473_c0,comp38816_c0,comp41084_c0,comp44393_c0,comp43664_c0,comp42796_c0,comp51579_c0,comp46439_c0,comp37427…
GO:0006551	leucine metabolic process	biological_process	0.087345	1	2	86	84	17749	comp51929_c0,comp44393_c0
GO:0043170	macromolecule metabolic process	biological_process	0.087959	1	40	86	6334	17749	comp45511_c0,comp39099_c0,comp52223_c0,comp47989_c0,comp46616_c0,comp47703_c0,comp46102_c0,comp45992_c0,comp54623_c0,comp47965_c0,comp44195_c0,comp51929_c0,comp49181_c2,comp49925_c0,comp49629_c0,comp43998_c0,comp47007_c0,comp36863_c0,comp42735_c0,comp53838_c1,comp47460_c0,comp45343_c2,comp46527_c0,comp44627_c0,comp52712_c0,comp41728_c0,comp49899_c0,comp32976_c0,comp45760_c0,comp53025_c1,comp46873…
GO:0004540	ribonuclease activity	molecular_function	0.088092	1	2	86	94	17749	comp46616_c0,comp31197_c0
GO:0006730	one-carbon metabolic process	biological_process	0.089775	1	1	86	19	17749	comp49543_c0
GO:0016972	thiol oxidase activity	molecular_function	0.09008	1	1	86	16	17749	comp46616_c0
GO:0009110	vitamin biosynthetic process	biological_process	0.090158	1	3	86	180	17749	comp51929_c0,comp37427_c0,comp45273_c0
GO:0044711	single-organism biosynthetic process	biological_process	0.091111	1	7	86	670	17749	comp33730_c0,comp52712_c0,comp37427_c0,comp51929_c0,comp44393_c0,comp49543_c0,comp45273_c0
GO:0004143	diacylglycerol kinase activity	molecular_function	0.092037	1	1	86	16	17749	comp51202_c0
GO:0007205	protein kinase C-activating G-protein coupled receptor signaling pathway	biological_process	0.092037	1	1	86	16	17749	comp51202_c0
GO:0006812	cation transport	biological_process	0.093534	1	8	86	894	17749	comp51929_c0,comp53332_c0,comp46366_c0,comp50351_c0,comp51579_c0,comp37427_c0,comp41084_c0,comp47401_c0
GO:0009081	branched-chain amino acid metabolic process	biological_process	0.093989	1	2	86	87	17749	comp51929_c0,comp44393_c0
GO:1901659	glycosyl compound biosynthetic process	biological_process	0.094812	1	3	86	207	17749	comp44393_c0,comp49543_c0,comp50351_c0
GO:0005977	glycogen metabolic process	biological_process	0.097255	1	1	86	17	17749	comp52779_c0
GO:0006112	energy reserve metabolic process	biological_process	0.097255	1	1	86	17	17749	comp52779_c0
GO:0048284	organelle fusion	biological_process	0.097687	1	1	86	16	17749	comp51579_c0
GO:0006576	cellular biogenic amine metabolic process	biological_process	0.098641	1	3	86	189	17749	comp51929_c0,comp33730_c0,comp44393_c0
GO:0006091	generation of precursor metabolites and energy	biological_process	0.10051	1	5	86	458	17749	comp53246_c0,comp52779_c0,comp49543_c0,comp56111_c0,comp53332_c0
GO:0006875	cellular metal ion homeostasis	biological_process	0.1019	1	1	86	20	17749	comp47401_c0
GO:0005507	copper ion binding	molecular_function	0.10211	1	2	86	124	17749	comp52087_c0,comp40498_c0
GO:0003677	DNA binding	molecular_function	0.10238	1	14	86	1817	17749	comp44440_c0,comp45343_c2,comp43998_c0,comp52712_c0,comp46102_c0,comp41728_c0,comp46439_c0,comp45992_c0,comp44254_c0,comp54623_c0,comp47007_c0,comp49969_c0,comp43473_c0,comp42735_c0
GO:0016670	oxidoreductase activity, acting on a sulfur group of donors, oxygen as acceptor	molecular_function	0.10291	1	1	86	20	17749	comp46616_c0
GO:0055065	metal ion homeostasis	biological_process	0.10305	1	1	86	21	17749	comp47401_c0
GO:0030003	cellular cation homeostasis	biological_process	0.10315	1	1	86	21	17749	comp47401_c0
GO:0006275	regulation of DNA replication	biological_process	0.10329	1	1	86	18	17749	comp43473_c0
GO:0009231	riboflavin biosynthetic process	biological_process	0.10335	1	1	86	20	17749	comp45273_c0
GO:0042727	flavin-containing compound biosynthetic process	biological_process	0.10335	1	1	86	20	17749	comp45273_c0
GO:0008483	transaminase activity	molecular_function	0.10377	1	1	86	18	17749	comp37427_c0
GO:0016769	transferase activity, transferring nitrogenous groups	molecular_function	0.10377	1	1	86	18	17749	comp37427_c0
GO:0044106	cellular amine metabolic process	biological_process	0.10411	1	3	86	193	17749	comp51929_c0,comp33730_c0,comp44393_c0
GO:0016787	hydrolase activity	molecular_function	0.10496	1	23	86	3328	17749	comp49925_c0,comp49181_c2,comp43664_c0,comp51579_c0,comp47007_c0,comp38937_c0,comp43473_c0,comp52779_c0,comp44627_c0,comp52223_c0,comp45273_c0,comp46527_c0,comp47460_c0,comp31197_c0,comp45511_c0,comp46616_c0,comp52712_c0,comp38109_c0,comp42658_c0,comp47965_c0,comp32976_c0,comp43208_c0,comp48520_c0
GO:0022891	substrate-specific transmembrane transporter activity	molecular_function	0.10526	1	8	86	906	17749	comp53332_c0,comp52051_c0,comp41084_c0,comp50351_c0,comp51579_c0,comp47703_c0,comp46616_c0,comp46482_c0
GO:0045333	cellular respiration	biological_process	0.10585	1	3	86	214	17749	comp49543_c0,comp53332_c0,comp53246_c0
GO:0006873	cellular ion homeostasis	biological_process	0.10793	1	1	86	22	17749	comp47401_c0
GO:0048589	developmental growth	biological_process	0.10936	1	1	86	22	17749	comp45343_c2
GO:0000287	magnesium ion binding	molecular_function	0.10983	1	2	86	98	17749	comp41084_c0,comp38816_c0
GO:0006944	cellular membrane fusion	biological_process	0.11216	1	1	86	19	17749	comp51579_c0
GO:0009878	nodule morphogenesis	biological_process	0.11311	1	1	86	21	17749	comp46439_c0
GO:0044111	development involved in symbiotic interaction	biological_process	0.11311	1	1	86	21	17749	comp46439_c0
GO:0005739	mitochondrion	cellular_component	0.11415	1	4	86	377	17749	comp50351_c0,comp51579_c0,comp53332_c0,comp53838_c1
GO:0031090	organelle membrane	cellular_component	0.11456	1	5	86	475	17749	comp32976_c0,comp53332_c0,comp53838_c1,comp50351_c0,comp51579_c0
GO:0051259	protein oligomerization	biological_process	0.11548	1	1	86	23	17749	comp41084_c0
GO:0043604	amide biosynthetic process	biological_process	0.11575	1	2	86	96	17749	comp51929_c0,comp52712_c0
GO:0044275	cellular carbohydrate catabolic process	biological_process	0.11585	1	1	86	24	17749	comp52779_c0
GO:0008762	UDP-N-acetylmuramate dehydrogenase activity	molecular_function	0.11587	1	1	86	21	17749	comp48824_c0
GO:0055082	cellular chemical homeostasis	biological_process	0.11596	1	1	86	24	17749	comp47401_c0
GO:0004565	beta-galactosidase activity	molecular_function	0.11654	1	1	86	19	17749	comp49925_c0
GO:0009341	beta-galactosidase complex	cellular_component	0.11654	1	1	86	19	17749	comp49925_c0
GO:0034754	cellular hormone metabolic process	biological_process	0.11743	1	2	86	114	17749	comp44393_c0,comp42658_c0
GO:0008839	4-hydroxy-tetrahydrodipicolinate reductase	molecular_function	0.11981	1	1	86	25	17749	comp51929_c0
GO:0030001	metal ion transport	biological_process	0.12033	1	5	86	479	17749	comp51579_c0,comp51929_c0,comp37427_c0,comp47401_c0,comp46366_c0
GO:0016571	histone methylation	biological_process	0.12292	1	1	86	22	17749	comp49629_c0
GO:0034968	histone lysine methylation	biological_process	0.12292	1	1	86	22	17749	comp49629_c0
GO:0006027	glycosaminoglycan catabolic process	biological_process	0.12363	1	1	86	20	17749	comp49925_c0
GO:0044455	mitochondrial membrane part	cellular_component	0.12421	1	2	86	128	17749	comp50351_c0,comp53332_c0
GO:0008652	cellular amino acid biosynthetic process	biological_process	0.12424	1	4	86	328	17749	comp49543_c0,comp52712_c0,comp33730_c0,comp51929_c0
GO:0015925	galactosidase activity	molecular_function	0.12454	1	1	86	21	17749	comp49925_c0
GO:0009306	protein secretion	biological_process	0.12463	1	1	86	28	17749	comp47703_c0
GO:0016829	lyase activity	molecular_function	0.128	1	4	86	340	17749	comp41084_c0,comp37427_c0,comp38816_c0,comp33730_c0
GO:0009308	amine metabolic process	biological_process	0.1294	1	3	86	219	17749	comp44393_c0,comp51929_c0,comp33730_c0
GO:0042445	hormone metabolic process	biological_process	0.12965	1	2	86	120	17749	comp42658_c0,comp44393_c0
GO:0019748	secondary metabolic process	biological_process	0.13054	1	2	86	109	17749	comp44393_c0,comp40498_c0
GO:0008677	2-dehydropantoate 2-reductase activity	molecular_function	0.13097	1	1	86	23	17749	comp51929_c0
GO:0051052	regulation of DNA metabolic process	biological_process	0.13164	1	1	86	23	17749	comp43473_c0
GO:0071804	cellular potassium ion transport	biological_process	0.13266	1	1	86	25	17749	comp51579_c0
GO:0071805	potassium ion transmembrane transport	biological_process	0.13266	1	1	86	25	17749	comp51579_c0
GO:0010817	regulation of hormone levels	biological_process	0.13324	1	2	86	123	17749	comp42658_c0,comp44393_c0
GO:0016814	hydrolase activity, acting on carbon-nitrogen (but not peptide) bonds, in cyclic amidines	molecular_function	0.13343	1	1	86	28	17749	comp45273_c0
GO:0009987	cellular process	biological_process	0.13428	1	59	86	10458	17749	comp42735_c0,comp47007_c0,comp36863_c0,comp49543_c0,comp43998_c0,comp54231_c0,comp49629_c0,comp49925_c0,comp49181_c2,comp52051_c0,comp40498_c0,comp44195_c0,comp51929_c0,comp54623_c0,comp56111_c0,comp47965_c0,comp42658_c0,comp47989_c0,comp46616_c0,comp47703_c0,comp46102_c0,comp45992_c0,comp47401_c0,comp45511_c0,comp39099_c0,comp45273_c0,comp52223_c0,comp51202_c0,comp52779_c0,comp43473_c0,comp52087…
GO:0019069	viral capsid assembly	biological_process	0.13439	1	1	86	24	17749	comp46102_c0
GO:0022892	substrate-specific transporter activity	molecular_function	0.13454	1	8	86	959	17749	comp41084_c0,comp46482_c0,comp50351_c0,comp51579_c0,comp47703_c0,comp46616_c0,comp53332_c0,comp52051_c0
GO:0006813	potassium ion transport	biological_process	0.13459	1	2	86	115	17749	comp51579_c0,comp51929_c0
GO:0016053	organic acid biosynthetic process	biological_process	0.13614	1	5	86	474	17749	comp51929_c0,comp33730_c0,comp52712_c0,comp49543_c0,comp44393_c0
GO:0046394	carboxylic acid biosynthetic process	biological_process	0.13614	1	5	86	474	17749	comp44393_c0,comp49543_c0,comp33730_c0,comp52712_c0,comp51929_c0
GO:0042451	purine nucleoside biosynthetic process	biological_process	0.13796	1	2	86	138	17749	comp50351_c0,comp49543_c0
GO:0046129	purine ribonucleoside biosynthetic process	biological_process	0.13796	1	2	86	138	17749	comp49543_c0,comp50351_c0
GO:0005578	proteinaceous extracellular matrix	cellular_component	0.13859	1	2	86	127	17749	comp46861_c0,comp48022_c0
GO:0004650	polygalacturonase activity	molecular_function	0.13968	1	1	86	29	17749	comp47965_c0
GO:0006531	aspartate metabolic process	biological_process	0.13976	1	1	86	23	17749	comp52712_c0
GO:0000041	transition metal ion transport	biological_process	0.14043	1	2	86	111	17749	comp47401_c0,comp37427_c0
GO:0009886	post-embryonic morphogenesis	biological_process	0.14175	1	1	86	27	17749	comp46439_c0
GO:0005509	calcium ion binding	molecular_function	0.14344	1	3	86	258	17749	comp48022_c0,comp46861_c0,comp53246_c0
GO:0005506	iron ion binding	molecular_function	0.14372	1	3	86	287	17749	comp56111_c0,comp12807_c0,comp47401_c0
GO:0031012	extracellular matrix	cellular_component	0.14382	1	2	86	131	17749	comp48022_c0,comp46861_c0
GO:1901657	glycosyl compound metabolic process	biological_process	0.14642	1	5	86	514	17749	comp49543_c0,comp52223_c0,comp44393_c0,comp50351_c0,comp51579_c0
GO:0019867	outer membrane	cellular_component	0.14779	1	2	86	119	17749	comp53838_c1,comp51579_c0
GO:0009888	tissue development	biological_process	0.15003	1	1	86	33	17749	comp45343_c2
GO:0005746	mitochondrial respiratory chain	cellular_component	0.1503	1	1	86	38	17749	comp53332_c0
GO:0005215	transporter activity	molecular_function	0.15164	1	10	86	1325	17749	comp52051_c0,comp53332_c0,comp46366_c0,comp46482_c0,comp46616_c0,comp51579_c0,comp50351_c0,comp47703_c0,comp41084_c0,comp47818_c1
GO:0009089	lysine biosynthetic process via diaminopimelate	biological_process	0.15245	1	1	86	32	17749	comp51929_c0
GO:0046451	diaminopimelate metabolic process	biological_process	0.15245	1	1	86	32	17749	comp51929_c0
GO:0022904	respiratory electron transport chain	biological_process	0.15301	1	2	86	139	17749	comp53246_c0,comp53332_c0
GO:0016884	carbon-nitrogen ligase activity, with glutamine as amido-N-donor	molecular_function	0.15585	1	1	86	23	17749	comp52712_c0
GO:0006570	tyrosine metabolic process	biological_process	0.15755	1	2	86	117	17749	comp54231_c0,comp33730_c0
GO:0015075	ion transmembrane transporter activity	molecular_function	0.15814	1	7	86	843	17749	comp46482_c0,comp52051_c0,comp46616_c0,comp51579_c0,comp50351_c0,comp53332_c0,comp41084_c0
GO:0006555	methionine metabolic process	biological_process	0.15891	1	1	86	34	17749	comp49543_c0
GO:0051287	NAD binding	molecular_function	0.15897	1	2	86	117	17749	comp51929_c0,comp44393_c0
GO:0016278	lysine N-methyltransferase activity	molecular_function	0.15961	1	1	86	27	17749	comp49629_c0
GO:0016279	protein-lysine N-methyltransferase activity	molecular_function	0.15961	1	1	86	27	17749	comp49629_c0
GO:0018024	histone-lysine N-methyltransferase activity	molecular_function	0.15961	1	1	86	27	17749	comp49629_c0
GO:0042054	histone methyltransferase activity	molecular_function	0.15961	1	1	86	27	17749	comp49629_c0
GO:0008236	serine-type peptidase activity	molecular_function	0.15967	1	3	86	248	17749	comp47460_c0,comp46527_c0,comp43664_c0
GO:0017171	serine hydrolase activity	molecular_function	0.15967	1	3	86	248	17749	comp47460_c0,comp46527_c0,comp43664_c0
GO:0008033	tRNA processing	biological_process	0.16007	1	3	86	219	17749	comp52223_c0,comp46616_c0,comp52712_c0
GO:0015103	inorganic anion transmembrane transporter activity	molecular_function	0.16119	1	1	86	29	17749	comp52051_c0
GO:0005743	mitochondrial inner membrane	cellular_component	0.16215	1	2	86	153	17749	comp53332_c0,comp50351_c0
GO:0004518	nuclease activity	molecular_function	0.16538	1	3	86	262	17749	comp31197_c0,comp46616_c0,comp52712_c0
GO:0019725	cellular homeostasis	biological_process	0.16602	1	2	86	145	17749	comp49543_c0,comp47401_c0
GO:0006767	water-soluble vitamin metabolic process	biological_process	0.16685	1	3	86	237	17749	comp51929_c0,comp52087_c0,comp45273_c0
GO:0043169	cation binding	molecular_function	0.16727	1	17	86	2544	17749	comp53206_c0,comp54231_c0,comp46439_c0,comp41084_c0,comp49925_c0,comp38816_c0,comp52087_c0,comp12807_c0,comp49543_c0,comp50710_c0,comp47401_c0,comp46861_c0,comp48022_c0,comp40498_c0,comp53246_c0,comp36579_c0,comp56111_c0
GO:0019752	carboxylic acid metabolic process	biological_process	0.16763	1	10	86	1262	17749	comp49543_c0,comp33730_c0,comp51929_c0,comp52087_c0,comp44393_c0,comp47818_c1,comp49629_c0,comp52712_c0,comp54231_c0,comp37427_c0
GO:0012507	ER to Golgi transport vesicle membrane	cellular_component	0.16904	1	1	86	30	17749	comp32976_c0
GO:0030127	COPII vesicle coat	cellular_component	0.16904	1	1	86	30	17749	comp32976_c0
GO:0030134	ER to Golgi transport vesicle	cellular_component	0.16904	1	1	86	30	17749	comp32976_c0
GO:0006026	aminoglycan catabolic process	biological_process	0.17014	1	1	86	33	17749	comp49925_c0
GO:0015948	methanogenesis	biological_process	0.17206	1	1	86	31	17749	comp49543_c0
GO:0015975	energy derivation by oxidation of reduced inorganic compounds	biological_process	0.17206	1	1	86	31	17749	comp49543_c0
GO:0043447	alkane biosynthetic process	biological_process	0.17206	1	1	86	31	17749	comp49543_c0
GO:0004252	serine-type endopeptidase activity	molecular_function	0.1724	1	2	86	137	17749	comp46527_c0,comp43664_c0
GO:0015077	monovalent inorganic cation transmembrane transporter activity	molecular_function	0.17346	1	4	86	431	17749	comp51579_c0,comp50351_c0,comp53332_c0,comp41084_c0
GO:0009163	nucleoside biosynthetic process	biological_process	0.17366	1	2	86	154	17749	comp49543_c0,comp50351_c0
GO:0042455	ribonucleoside biosynthetic process	biological_process	0.17366	1	2	86	154	17749	comp50351_c0,comp49543_c0
GO:0004866	endopeptidase inhibitor activity	molecular_function	0.17472	1	1	86	42	17749	comp43067_c0
GO:0061135	endopeptidase regulator activity	molecular_function	0.17472	1	1	86	42	17749	comp43067_c0
GO:0019866	organelle inner membrane	cellular_component	0.17498	1	2	86	162	17749	comp53332_c0,comp50351_c0
GO:0044260	cellular macromolecule metabolic process	biological_process	0.17552	1	35	86	5789	17749	comp47965_c0,comp54623_c0,comp44195_c0,comp51929_c0,comp39099_c0,comp52223_c0,comp45511_c0,comp46102_c0,comp45992_c0,comp47703_c0,comp47989_c0,comp46616_c0,comp36863_c0,comp47007_c0,comp42735_c0,comp49629_c0,comp49181_c2,comp43998_c0,comp45760_c0,comp53025_c1,comp49969_c0,comp46873_c0,comp53838_c1,comp45343_c2,comp41728_c0,comp49899_c0,comp52712_c0,comp47517_c0,comp43473_c0,comp38937_c0,comp52779…
GO:0043436	oxoacid metabolic process	biological_process	0.17665	1	10	86	1275	17749	comp47818_c1,comp49629_c0,comp44393_c0,comp54231_c0,comp37427_c0,comp52712_c0,comp49543_c0,comp52087_c0,comp51929_c0,comp33730_c0
GO:0006082	organic acid metabolic process	biological_process	0.17741	1	10	86	1277	17749	comp54231_c0,comp37427_c0,comp52712_c0,comp47818_c1,comp49629_c0,comp44393_c0,comp51929_c0,comp52087_c0,comp33730_c0,comp49543_c0
GO:0051179	localization	biological_process	0.1799	1	19	86	2868	17749	comp47401_c0,comp52223_c0,comp53838_c1,comp46616_c0,comp47703_c0,comp50351_c0,comp46482_c0,comp46102_c0,comp32976_c0,comp53332_c0,comp46366_c0,comp52051_c0,comp51929_c0,comp41084_c0,comp47818_c1,comp51579_c0,comp50752_c0,comp37427_c0,comp42735_c0
GO:0042278	purine nucleoside metabolic process	biological_process	0.18167	1	4	86	420	17749	comp51579_c0,comp50351_c0,comp52223_c0,comp49543_c0
GO:0046128	purine ribonucleoside metabolic process	biological_process	0.18167	1	4	86	420	17749	comp51579_c0,comp50351_c0,comp52223_c0,comp49543_c0
GO:0046500	S-adenosylmethionine metabolic process	biological_process	0.18232	1	1	86	36	17749	comp49543_c0
GO:0009061	anaerobic respiration	biological_process	0.18387	1	1	86	36	17749	comp49543_c0
GO:0072522	purine-containing compound biosynthetic process	biological_process	0.18835	1	2	86	167	17749	comp50351_c0,comp49543_c0
GO:0071944	cell periphery	cellular_component	0.1893	1	5	86	593	17749	comp45273_c0,comp49181_c2,comp49798_c0,comp38937_c0,comp44254_c0
GO:0006687	glycosphingolipid metabolic process	biological_process	0.19052	1	1	86	35	17749	comp49925_c0
GO:1901575	organic substance catabolic process	biological_process	0.19146	1	8	86	1002	17749	comp51202_c0,comp40498_c0,comp52779_c0,comp51929_c0,comp44393_c0,comp49629_c0,comp49925_c0,comp51579_c0
GO:0019068	virion assembly	biological_process	0.19155	1	1	86	38	17749	comp46102_c0
GO:0006522	alanine metabolic process	biological_process	0.19201	1	1	86	31	17749	comp52712_c0
GO:0009078	pyruvate family amino acid metabolic process	biological_process	0.19201	1	1	86	31	17749	comp52712_c0
GO:0009877	nodulation	biological_process	0.19266	1	1	86	39	17749	comp46439_c0
GO:0009085	lysine biosynthetic process	biological_process	0.19659	1	1	86	39	17749	comp51929_c0
GO:0005996	monosaccharide metabolic process	biological_process	0.1972	1	3	86	273	17749	comp51929_c0,comp52087_c0,comp49925_c0
GO:0004558	alpha-glucosidase activity	molecular_function	0.19737	1	1	86	40	17749	comp52779_c0
GO:0030414	peptidase inhibitor activity	molecular_function	0.19837	1	1	86	48	17749	comp43067_c0
GO:0061134	peptidase regulator activity	molecular_function	0.19837	1	1	86	48	17749	comp43067_c0
GO:0051301	cell division	biological_process	0.20009	1	2	86	145	17749	comp43473_c0,comp46102_c0
GO:0006888	ER to Golgi vesicle-mediated transport	biological_process	0.20225	1	1	86	39	17749	comp32976_c0
GO:0008200	ion channel inhibitor activity	molecular_function	0.20242	1	1	86	56	17749	comp50752_c0
GO:0016248	channel inhibitor activity	molecular_function	0.20242	1	1	86	56	17749	comp50752_c0
GO:0033177	proton-transporting two-sector ATPase complex, proton-transporting domain	cellular_component	0.20264	1	2	86	163	17749	comp41084_c0,comp50351_c0
GO:0000272	polysaccharide catabolic process	biological_process	0.20295	1	1	86	37	17749	comp52779_c0
GO:0005216	ion channel activity	molecular_function	0.20326	1	2	86	157	17749	comp46482_c0,comp46616_c0
GO:0022838	substrate-specific channel activity	molecular_function	0.20326	1	2	86	157	17749	comp46482_c0,comp46616_c0
GO:0009119	ribonucleoside metabolic process	biological_process	0.20363	1	4	86	437	17749	comp51579_c0,comp50351_c0,comp52223_c0,comp49543_c0
GO:0016569	covalent chromatin modification	biological_process	0.20398	1	1	86	36	17749	comp49629_c0
GO:0016570	histone modification	biological_process	0.20398	1	1	86	36	17749	comp49629_c0
GO:0004129	cytochrome-c oxidase activity	molecular_function	0.20583	1	1	86	56	17749	comp53332_c0
GO:0006123	mitochondrial electron transport, cytochrome c to oxygen	biological_process	0.20583	1	1	86	56	17749	comp53332_c0
GO:0016675	oxidoreductase activity, acting on a heme group of donors	molecular_function	0.20583	1	1	86	56	17749	comp53332_c0
GO:0016676	oxidoreductase activity, acting on a heme group of donors, oxygen as acceptor	molecular_function	0.20583	1	1	86	56	17749	comp53332_c0
GO:0045277	respiratory chain complex IV	cellular_component	0.20583	1	1	86	56	17749	comp53332_c0
GO:1901607	alpha-amino acid biosynthetic process	biological_process	0.20802	1	3	86	268	17749	comp51929_c0,comp33730_c0,comp52712_c0
GO:0009056	catabolic process	biological_process	0.20828	1	9	86	1189	17749	comp40498_c0,comp51202_c0,comp52779_c0,comp51929_c0,comp51579_c0,comp46102_c0,comp44393_c0,comp49925_c0,comp49629_c0
GO:0044421	extracellular region part	cellular_component	0.20838	1	3	86	303	17749	comp44393_c0,comp48022_c0,comp46861_c0
GO:0004175	endopeptidase activity	molecular_function	0.20838	1	4	86	430	17749	comp32976_c0,comp44627_c0,comp43664_c0,comp46527_c0
GO:0015267	channel activity	molecular_function	0.21054	1	2	86	161	17749	comp46616_c0,comp46482_c0
GO:0022803	passive transmembrane transporter activity	molecular_function	0.21054	1	2	86	161	17749	comp46482_c0,comp46616_c0
GO:0046872	metal ion binding	molecular_function	0.21113	1	16	86	2459	17749	comp53206_c0,comp54231_c0,comp46439_c0,comp41084_c0,comp38816_c0,comp52087_c0,comp12807_c0,comp49543_c0,comp50710_c0,comp47401_c0,comp46861_c0,comp48022_c0,comp40498_c0,comp53246_c0,comp36579_c0,comp56111_c0
GO:0019354	siroheme biosynthetic process	biological_process	0.2122	1	1	86	36	17749	comp51929_c0
GO:0043115	precorrin-2 dehydrogenase activity	molecular_function	0.2122	1	1	86	36	17749	comp51929_c0
GO:0046156	siroheme metabolic process	biological_process	0.2122	1	1	86	36	17749	comp51929_c0
GO:0000276	mitochondrial proton-transporting ATP synthase complex, coupling factor F(o)	cellular_component	0.21266	1	1	86	52	17749	comp50351_c0
GO:0061025	membrane fusion	biological_process	0.21315	1	1	86	42	17749	comp51579_c0
GO:0030658	transport vesicle membrane	cellular_component	0.21346	1	1	86	39	17749	comp32976_c0
GO:0043229	intracellular organelle	cellular_component	0.21393	1	26	86	4353	17749	comp44393_c0,comp44440_c0,comp49629_c0,comp51579_c0,comp43998_c0,comp44254_c0,comp37427_c0,comp47007_c0,comp36863_c0,comp42735_c0,comp43473_c0,comp45343_c2,comp53838_c1,comp39099_c0,comp47703_c0,comp52712_c0,comp50351_c0,comp46616_c0,comp49899_c0,comp46102_c0,comp32976_c0,comp53332_c0,comp54623_c0,comp53025_c1,comp51929_c0,comp44195_c0
GO:0043226	organelle	cellular_component	0.21531	1	26	86	4357	17749	comp39099_c0,comp53838_c1,comp45343_c2,comp46102_c0,comp49899_c0,comp52712_c0,comp46616_c0,comp50351_c0,comp47703_c0,comp54623_c0,comp53332_c0,comp32976_c0,comp44195_c0,comp51929_c0,comp53025_c1,comp49629_c0,comp44440_c0,comp44393_c0,comp37427_c0,comp44254_c0,comp43998_c0,comp51579_c0,comp36863_c0,comp47007_c0,comp43473_c0,comp42735_c0
GO:0042398	cellular modified amino acid biosynthetic process	biological_process	0.21597	1	2	86	150	17749	comp51929_c0,comp49543_c0
GO:0015947	methane metabolic process	biological_process	0.21613	1	1	86	40	17749	comp49543_c0
GO:0043446	cellular alkane metabolic process	biological_process	0.21613	1	1	86	40	17749	comp49543_c0
GO:0006633	fatty acid biosynthetic process	biological_process	0.21762	1	2	86	156	17749	comp44393_c0,comp51929_c0
GO:0044248	cellular catabolic process	biological_process	0.21809	1	7	86	904	17749	comp49629_c0,comp44393_c0,comp51929_c0,comp46102_c0,comp51579_c0,comp40498_c0,comp51202_c0
GO:0006810	transport	biological_process	0.22027	1	18	86	2789	17749	comp53838_c1,comp52223_c0,comp47401_c0,comp46102_c0,comp46482_c0,comp46616_c0,comp47703_c0,comp50351_c0,comp46366_c0,comp53332_c0,comp32976_c0,comp51929_c0,comp52051_c0,comp47818_c1,comp41084_c0,comp37427_c0,comp50752_c0,comp51579_c0
GO:0051234	establishment of localization	biological_process	0.22027	1	18	86	2789	17749	comp46482_c0,comp50351_c0,comp46616_c0,comp47703_c0,comp46102_c0,comp47401_c0,comp53838_c1,comp52223_c0,comp52051_c0,comp51929_c0,comp53332_c0,comp32976_c0,comp46366_c0,comp51579_c0,comp37427_c0,comp50752_c0,comp41084_c0,comp47818_c1
GO:1901605	alpha-amino acid metabolic process	biological_process	0.22147	1	7	86	884	17749	comp49543_c0,comp49629_c0,comp44393_c0,comp54231_c0,comp51929_c0,comp33730_c0,comp52712_c0
GO:0000155	phosphorelay sensor kinase activity	molecular_function	0.22165	1	1	86	48	17749	comp53332_c0
GO:0006665	sphingolipid metabolic process	biological_process	0.22249	1	1	86	42	17749	comp49925_c0
GO:0030133	transport vesicle	cellular_component	0.22458	1	1	86	45	17749	comp32976_c0
GO:0022402	cell cycle process	biological_process	0.2247	1	2	86	180	17749	comp46102_c0,comp43473_c0
GO:0004616	phosphogluconate dehydrogenase (decarboxylating) activity	molecular_function	0.22762	1	1	86	42	17749	comp51929_c0
GO:0019521	D-gluconate metabolic process	biological_process	0.22762	1	1	86	42	17749	comp51929_c0
GO:0019520	aldonic acid metabolic process	biological_process	0.22929	1	1	86	43	17749	comp51929_c0
GO:0016702	oxidoreductase activity, acting on single donors with incorporation of molecular oxygen, incorporation of two atoms of oxygen	molecular_function	0.2298	1	1	86	53	17749	comp33824_c0
GO:0042060	wound healing	biological_process	0.23048	1	1	86	52	17749	comp45343_c2
GO:0009116	nucleoside metabolic process	biological_process	0.23055	1	4	86	461	17749	comp52223_c0,comp49543_c0,comp51579_c0,comp50351_c0
GO:0016247	channel regulator activity	molecular_function	0.23086	1	1	86	66	17749	comp50752_c0
GO:0015078	hydrogen ion transmembrane transporter activity	molecular_function	0.23106	1	3	86	332	17749	comp41084_c0,comp53332_c0,comp50351_c0
GO:0022857	transmembrane transporter activity	molecular_function	0.2316	1	8	86	1119	17749	comp41084_c0,comp46482_c0,comp50351_c0,comp51579_c0,comp46616_c0,comp47703_c0,comp53332_c0,comp52051_c0
GO:0050661	NADP binding	molecular_function	0.2358	1	1	86	50	17749	comp51929_c0
GO:0006040	amino sugar metabolic process	biological_process	0.23735	1	1	86	49	17749	comp48824_c0
GO:0046085	adenosine metabolic process	biological_process	0.23872	1	1	86	43	17749	comp52223_c0
GO:0070525	threonylcarbamoyladenosine metabolic process	biological_process	0.23872	1	1	86	43	17749	comp52223_c0
GO:0070526	threonylcarbamoyladenosine biosynthetic process	biological_process	0.23872	1	1	86	43	17749	comp52223_c0
GO:0005929	cilium	cellular_component	0.24037	1	1	86	46	17749	comp42735_c0
GO:0031514	motile cilium	cellular_component	0.24037	1	1	86	46	17749	comp42735_c0
GO:0016620	oxidoreductase activity, acting on the aldehyde or oxo group of donors, NAD or NADP as acceptor	molecular_function	0.24064	1	1	86	53	17749	comp51929_c0
GO:0044724	single-organism carbohydrate catabolic process	biological_process	0.24246	1	2	86	166	17749	comp51929_c0,comp52779_c0
GO:0006520	cellular amino acid metabolic process	biological_process	0.24403	1	8	86	1060	17749	comp51929_c0,comp33730_c0,comp49543_c0,comp37427_c0,comp54231_c0,comp52712_c0,comp49629_c0,comp44393_c0
GO:0072330	monocarboxylic acid biosynthetic process	biological_process	0.24702	1	2	86	170	17749	comp51929_c0,comp44393_c0
GO:0016616	oxidoreductase activity, acting on the CH-OH group of donors, NAD or NADP as acceptor	molecular_function	0.2483	1	3	86	307	17749	comp48824_c0,comp51929_c0,comp44393_c0
GO:1901135	carbohydrate derivative metabolic process	biological_process	0.24852	1	8	86	1039	17749	comp50351_c0,comp51579_c0,comp52223_c0,comp49925_c0,comp44393_c0,comp48824_c0,comp49543_c0,comp47517_c0
GO:0006771	riboflavin metabolic process	biological_process	0.24964	1	1	86	49	17749	comp45273_c0
GO:0042726	flavin-containing compound metabolic process	biological_process	0.24964	1	1	86	49	17749	comp45273_c0
GO:0044723	single-organism carbohydrate metabolic process	biological_process	0.2497	1	7	86	882	17749	comp51929_c0,comp52087_c0,comp52779_c0,comp47965_c0,comp49925_c0,comp44393_c0,comp47517_c0
GO:0008565	protein transporter activity	molecular_function	0.24995	1	1	86	51	17749	comp47703_c0
GO:0043086	negative regulation of catalytic activity	biological_process	0.25253	1	1	86	51	17749	comp46527_c0
GO:0044092	negative regulation of molecular function	biological_process	0.25253	1	1	86	51	17749	comp46527_c0
GO:0070011	peptidase activity, acting on L-amino acid peptides	molecular_function	0.25272	1	5	86	624	17749	comp44627_c0,comp43664_c0,comp47460_c0,comp46527_c0,comp32976_c0
GO:0055085	transmembrane transport	biological_process	0.25327	1	7	86	968	17749	comp41084_c0,comp46366_c0,comp50351_c0,comp51579_c0,comp46616_c0,comp46482_c0,comp52051_c0
GO:0043603	cellular amide metabolic process	biological_process	0.25343	1	2	86	173	17749	comp51929_c0,comp52712_c0
GO:0005753	mitochondrial proton-transporting ATP synthase complex	cellular_component	0.25348	1	1	86	64	17749	comp50351_c0
GO:0019067	viral assembly, maturation, egress, and release	biological_process	0.25391	1	1	86	56	17749	comp46102_c0
GO:0015926	glucosidase activity	molecular_function	0.25532	1	1	86	57	17749	comp52779_c0
GO:0044765	single-organism transport	biological_process	0.2555	1	13	86	2008	17749	comp52051_c0,comp51929_c0,comp53332_c0,comp32976_c0,comp46366_c0,comp46482_c0,comp47703_c0,comp51579_c0,comp50351_c0,comp46616_c0,comp37427_c0,comp47401_c0,comp41084_c0
GO:0008831	dTDP-4-dehydrorhamnose reductase activity	molecular_function	0.25569	1	1	86	47	17749	comp44393_c0
GO:0045226	extracellular polysaccharide biosynthetic process	biological_process	0.25569	1	1	86	47	17749	comp44393_c0
GO:0046379	extracellular polysaccharide metabolic process	biological_process	0.25569	1	1	86	47	17749	comp44393_c0
GO:0016044	cellular membrane organization	biological_process	0.25743	1	1	86	48	17749	comp51579_c0
GO:0030638	polyketide metabolic process	biological_process	0.2583	1	1	86	49	17749	comp44393_c0
GO:0030639	polyketide biosynthetic process	biological_process	0.2583	1	1	86	49	17749	comp44393_c0
GO:0008380	RNA splicing	biological_process	0.25946	1	1	86	49	17749	comp46616_c0
GO:0045263	proton-transporting ATP synthase complex, coupling factor F(o)	cellular_component	0.26425	1	1	86	70	17749	comp50351_c0
GO:0006629	lipid metabolic process	biological_process	0.26443	1	8	86	1066	17749	comp48325_c1,comp51929_c0,comp51202_c0,comp42658_c0,comp47517_c0,comp46616_c0,comp49925_c0,comp44393_c0
GO:0016459	myosin complex	cellular_component	0.26529	1	1	86	61	17749	comp43473_c0
GO:0016627	oxidoreductase activity, acting on the CH-CH group of donors	molecular_function	0.26673	1	2	86	169	17749	comp48325_c1,comp51929_c0
GO:0009526	plastid envelope	cellular_component	0.26702	1	1	86	61	17749	comp47703_c0
GO:0009941	chloroplast envelope	cellular_component	0.26702	1	1	86	61	17749	comp47703_c0
GO:0006631	fatty acid metabolic process	biological_process	0.26766	1	2	86	179	17749	comp51929_c0,comp44393_c0
GO:0016137	glycoside metabolic process	biological_process	0.26971	1	1	86	50	17749	comp44393_c0
GO:0016138	glycoside biosynthetic process	biological_process	0.26971	1	1	86	50	17749	comp44393_c0
GO:0019872	streptomycin biosynthetic process	biological_process	0.26971	1	1	86	50	17749	comp44393_c0
GO:0030647	aminoglycoside antibiotic metabolic process	biological_process	0.26971	1	1	86	50	17749	comp44393_c0
GO:0030648	aminoglycoside antibiotic biosynthetic process	biological_process	0.26971	1	1	86	50	17749	comp44393_c0
GO:0046343	streptomycin metabolic process	biological_process	0.26971	1	1	86	50	17749	comp44393_c0
GO:0009395	phospholipid catabolic process	biological_process	0.26998	1	1	86	56	17749	comp51202_c0
GO:0046173	polyol biosynthetic process	biological_process	0.27058	1	1	86	51	17749	comp44393_c0
GO:0004673	protein histidine kinase activity	molecular_function	0.27358	1	1	86	61	17749	comp53332_c0
GO:0009365	protein histidine kinase complex	cellular_component	0.27358	1	1	86	61	17749	comp53332_c0
GO:0009611	response to wounding	biological_process	0.27481	1	1	86	68	17749	comp45343_c2
GO:0055080	cation homeostasis	biological_process	0.27486	1	1	86	64	17749	comp47401_c0
GO:0034470	ncRNA processing	biological_process	0.27567	1	3	86	301	17749	comp52223_c0,comp46616_c0,comp52712_c0
GO:0016614	oxidoreductase activity, acting on CH-OH group of donors	molecular_function	0.27719	1	3	86	334	17749	comp48824_c0,comp51929_c0,comp44393_c0
GO:0015079	potassium ion transmembrane transporter activity	molecular_function	0.27816	1	1	86	64	17749	comp51579_c0
GO:0042364	water-soluble vitamin biosynthetic process	biological_process	0.27839	1	2	86	176	17749	comp51929_c0,comp45273_c0
GO:0009405	pathogenesis	biological_process	0.27874	1	2	86	210	17749	comp49629_c0,comp50752_c0
GO:0048856	anatomical structure development	biological_process	0.27914	1	2	86	201	17749	comp46439_c0,comp45343_c2
GO:0009055	electron carrier activity	molecular_function	0.27933	1	2	86	226	17749	comp53332_c0,comp53246_c0
GO:0034220	ion transmembrane transport	biological_process	0.28077	1	3	86	337	17749	comp41084_c0,comp51579_c0,comp50351_c0
GO:0015698	inorganic anion transport	biological_process	0.28127	1	1	86	59	17749	comp52051_c0
GO:0046165	alcohol biosynthetic process	biological_process	0.28312	1	1	86	55	17749	comp44393_c0
GO:0000096	sulfur amino acid metabolic process	biological_process	0.28479	1	1	86	62	17749	comp49543_c0
GO:0006783	heme biosynthetic process	biological_process	0.285	1	1	86	54	17749	comp51929_c0
GO:0042592	homeostatic process	biological_process	0.28528	1	2	86	213	17749	comp47401_c0,comp49543_c0
GO:0006818	hydrogen transport	biological_process	0.28856	1	3	86	361	17749	comp50351_c0,comp53332_c0,comp41084_c0
GO:0015992	proton transport	biological_process	0.28856	1	3	86	361	17749	comp50351_c0,comp53332_c0,comp41084_c0
GO:0030120	vesicle coat	cellular_component	0.28984	1	1	86	56	17749	comp32976_c0
GO:0030662	coated vesicle membrane	cellular_component	0.28984	1	1	86	56	17749	comp32976_c0
GO:0016775	phosphotransferase activity, nitrogenous group as acceptor	molecular_function	0.29002	1	1	86	66	17749	comp53332_c0
GO:0007005	mitochondrion organization	biological_process	0.29083	1	1	86	60	17749	comp51579_c0
GO:0050801	ion homeostasis	biological_process	0.29154	1	1	86	68	17749	comp47401_c0
GO:0065008	regulation of biological quality	biological_process	0.2916	1	4	86	545	17749	comp44393_c0,comp47401_c0,comp42658_c0,comp49543_c0
GO:0030135	coated vesicle	cellular_component	0.2917	1	1	86	58	17749	comp32976_c0
GO:0042168	heme metabolic process	biological_process	0.29422	1	1	86	56	17749	comp51929_c0
GO:0030659	cytoplasmic vesicle membrane	cellular_component	0.29771	1	1	86	59	17749	comp32976_c0
GO:0016052	carbohydrate catabolic process	biological_process	0.29801	1	2	86	190	17749	comp52779_c0,comp51929_c0
GO:0016999	antibiotic metabolic process	biological_process	0.30045	1	1	86	59	17749	comp44393_c0
GO:0017000	antibiotic biosynthetic process	biological_process	0.30045	1	1	86	59	17749	comp44393_c0
GO:0017144	drug metabolic process	biological_process	0.30045	1	1	86	59	17749	comp44393_c0
GO:1901617	organic hydroxy compound biosynthetic process	biological_process	0.30055	1	1	86	60	17749	comp44393_c0
GO:0016903	oxidoreductase activity, acting on the aldehyde or oxo group of donors	molecular_function	0.30384	1	1	86	67	17749	comp51929_c0
GO:0042025	host cell nucleus	cellular_component	0.30431	1	1	86	61	17749	comp44393_c0
GO:0012506	vesicle membrane	cellular_component	0.30534	1	1	86	62	17749	comp32976_c0
GO:0006357	regulation of transcription from RNA polymerase II promoter	biological_process	0.30673	1	1	86	73	17749	comp44195_c0
GO:0030203	glycosaminoglycan metabolic process	biological_process	0.30781	1	1	86	57	17749	comp49925_c0
GO:0015939	pantothenate metabolic process	biological_process	0.30785	1	1	86	64	17749	comp51929_c0
GO:0015940	pantothenate biosynthetic process	biological_process	0.30785	1	1	86	64	17749	comp51929_c0
GO:0048878	chemical homeostasis	biological_process	0.31034	1	1	86	75	17749	comp47401_c0
GO:0001076	RNA polymerase II transcription factor binding transcription factor activity	molecular_function	0.31134	1	1	86	72	17749	comp44195_c0
GO:0001104	RNA polymerase II transcription cofactor activity	molecular_function	0.31134	1	1	86	72	17749	comp44195_c0
GO:0044255	cellular lipid metabolic process	biological_process	0.31334	1	6	86	783	17749	comp51202_c0,comp51929_c0,comp44393_c0,comp47517_c0,comp42658_c0,comp49925_c0
GO:0016592	mediator complex	cellular_component	0.3148	1	1	86	73	17749	comp44195_c0
GO:0040007	growth	biological_process	0.31483	1	1	86	72	17749	comp45343_c2
GO:0044242	cellular lipid catabolic process	biological_process	0.3157	1	1	86	66	17749	comp51202_c0
GO:0033647	host intracellular organelle	cellular_component	0.31609	1	1	86	66	17749	comp44393_c0
GO:0033648	host intracellular membrane-bounded organelle	cellular_component	0.31609	1	1	86	66	17749	comp44393_c0
GO:0044433	cytoplasmic vesicle part	cellular_component	0.3162	1	1	86	64	17749	comp32976_c0
GO:0004721	phosphoprotein phosphatase activity	molecular_function	0.31664	1	1	86	63	17749	comp45511_c0
GO:0000162	tryptophan biosynthetic process	biological_process	0.31839	1	1	86	62	17749	comp33730_c0
GO:0006571	tyrosine biosynthetic process	biological_process	0.31839	1	1	86	62	17749	comp33730_c0
GO:0009073	aromatic amino acid family biosynthetic process	biological_process	0.31839	1	1	86	62	17749	comp33730_c0
GO:0009094	L-phenylalanine biosynthetic process	biological_process	0.31839	1	1	86	62	17749	comp33730_c0
GO:0009095	aromatic amino acid family biosynthetic process, prephenate pathway	biological_process	0.31839	1	1	86	62	17749	comp33730_c0
GO:0046219	indolalkylamine biosynthetic process	biological_process	0.31839	1	1	86	62	17749	comp33730_c0
GO:1902223	erythrose 4-phosphate/phosphoenolpyruvate family amino acid biosynthetic process	biological_process	0.31839	1	1	86	62	17749	comp33730_c0
GO:0015985	energy coupled proton transport, down electrochemical gradient	biological_process	0.32058	1	1	86	85	17749	comp50351_c0
GO:0015986	ATP synthesis coupled proton transport	biological_process	0.32058	1	1	86	85	17749	comp50351_c0
GO:0006470	protein dephosphorylation	biological_process	0.32117	1	1	86	64	17749	comp45511_c0
GO:0048870	cell motility	biological_process	0.32293	1	1	86	69	17749	comp42735_c0
GO:0051674	localization of cell	biological_process	0.32293	1	1	86	69	17749	comp42735_c0
GO:0055086	nucleobase-containing small molecule metabolic process	biological_process	0.32351	1	7	86	1028	17749	comp44393_c0,comp52223_c0,comp49543_c0,comp52712_c0,comp51579_c0,comp50351_c0,comp51929_c0
GO:0008171	O-methyltransferase activity	molecular_function	0.32472	1	1	86	74	17749	comp46439_c0
GO:0070469	respiratory chain	cellular_component	0.32476	1	1	86	92	17749	comp53332_c0
GO:0042995	cell projection	cellular_component	0.32791	1	1	86	71	17749	comp42735_c0
GO:0016701	oxidoreductase activity, acting on single donors with incorporation of molecular oxygen	molecular_function	0.32803	1	1	86	75	17749	comp33824_c0
GO:0016758	transferase activity, transferring hexosyl groups	molecular_function	0.32955	1	3	86	363	17749	comp49181_c2,comp38937_c0,comp52779_c0
GO:0015629	actin cytoskeleton	cellular_component	0.32999	1	1	86	81	17749	comp43473_c0
GO:0016568	chromatin modification	biological_process	0.33083	1	1	86	69	17749	comp49629_c0
GO:0016469	proton-transporting two-sector ATPase complex	cellular_component	0.33191	1	2	86	219	17749	comp50351_c0,comp41084_c0
GO:0045259	proton-transporting ATP synthase complex	cellular_component	0.33217	1	1	86	90	17749	comp50351_c0
GO:0008233	peptidase activity	molecular_function	0.33276	1	5	86	698	17749	comp44627_c0,comp43664_c0,comp47460_c0,comp46527_c0,comp32976_c0
GO:0016023	cytoplasmic membrane-bounded vesicle	cellular_component	0.3362	1	1	86	74	17749	comp32976_c0
GO:0008170	N-methyltransferase activity	molecular_function	0.33995	1	1	86	71	17749	comp49629_c0
GO:0009791	post-embryonic development	biological_process	0.34144	1	1	86	78	17749	comp46439_c0
GO:0022607	cellular component assembly	biological_process	0.34214	1	3	86	409	17749	comp46102_c0,comp43473_c0,comp41084_c0
GO:0006558	L-phenylalanine metabolic process	biological_process	0.34287	1	1	86	69	17749	comp33730_c0
GO:1902221	erythrose 4-phosphate/phosphoenolpyruvate family amino acid metabolic process	biological_process	0.34287	1	1	86	69	17749	comp33730_c0
GO:0006575	cellular modified amino acid metabolic process	biological_process	0.34804	1	2	86	215	17749	comp49543_c0,comp51929_c0
GO:0031988	membrane-bounded vesicle	cellular_component	0.3487	1	1	86	78	17749	comp32976_c0
GO:0006399	tRNA metabolic process	biological_process	0.35017	1	3	86	337	17749	comp52223_c0,comp46616_c0,comp52712_c0
GO:0016788	hydrolase activity, acting on ester bonds	molecular_function	0.35031	1	6	86	911	17749	comp46616_c0,comp52712_c0,comp42658_c0,comp31197_c0,comp32976_c0,comp45511_c0
GO:0033646	host intracellular part	cellular_component	0.35222	1	1	86	76	17749	comp44393_c0
GO:0043656	intracellular region of host	cellular_component	0.35222	1	1	86	76	17749	comp44393_c0
GO:0061024	membrane organization	biological_process	0.35261	1	1	86	73	17749	comp51579_c0
GO:0016311	dephosphorylation	biological_process	0.35885	1	1	86	74	17749	comp45511_c0
GO:0072521	purine-containing compound metabolic process	biological_process	0.35916	1	5	86	745	17749	comp52712_c0,comp50351_c0,comp51579_c0,comp49543_c0,comp52223_c0
GO:0000160	phosphorelay signal transduction system	biological_process	0.35994	1	1	86	83	17749	comp53332_c0
GO:0006022	aminoglycan metabolic process	biological_process	0.36093	1	1	86	75	17749	comp49925_c0
GO:0031410	cytoplasmic vesicle	cellular_component	0.36222	1	1	86	83	17749	comp32976_c0
GO:0004197	cysteine-type endopeptidase activity	molecular_function	0.36754	1	1	86	88	17749	comp32976_c0
GO:1901363	heterocyclic compound binding	molecular_function	0.36757	1	32	86	5746	17749	comp44393_c0,comp44440_c0,comp44254_c0,comp46439_c0,comp12807_c0,comp47517_c0,comp50710_c0,comp43473_c0,comp31197_c0,comp45343_c2,comp52712_c0,comp41728_c0,comp53332_c0,comp49221_c0,comp45760_c0,comp49969_c0,comp46873_c0,comp48824_c0,comp49629_c0,comp43998_c0,comp53206_c0,comp47007_c0,comp49543_c0,comp49823_c0,comp42735_c0,comp52223_c0,comp47989_c0,comp45992_c0,comp46102_c0,comp56111_c0,comp54623…
GO:0022890	inorganic cation transmembrane transporter activity	molecular_function	0.36805	1	4	86	584	17749	comp50351_c0,comp51579_c0,comp53332_c0,comp41084_c0
GO:0097159	organic cyclic compound binding	molecular_function	0.36834	1	32	86	5749	17749	comp47007_c0,comp49543_c0,comp49823_c0,comp42735_c0,comp49629_c0,comp53206_c0,comp43998_c0,comp56111_c0,comp54623_c0,comp51929_c0,comp52223_c0,comp47989_c0,comp45992_c0,comp46102_c0,comp47517_c0,comp12807_c0,comp50710_c0,comp43473_c0,comp44393_c0,comp44440_c0,comp44254_c0,comp46439_c0,comp53332_c0,comp49221_c0,comp45760_c0,comp46873_c0,comp49969_c0,comp48824_c0,comp31197_c0,comp45343_c2,comp52712…
GO:0032940	secretion by cell	biological_process	0.36856	1	1	86	86	17749	comp47703_c0
GO:0046903	secretion	biological_process	0.36856	1	1	86	86	17749	comp47703_c0
GO:0006012	galactose metabolic process	biological_process	0.37078	1	1	86	80	17749	comp49925_c0
GO:1901566	organonitrogen compound biosynthetic process	biological_process	0.37239	1	6	86	856	17749	comp33730_c0,comp50351_c0,comp52712_c0,comp51929_c0,comp49543_c0,comp45273_c0
GO:0031982	vesicle	cellular_component	0.37424	1	1	86	87	17749	comp32976_c0
GO:0009309	amine biosynthetic process	biological_process	0.37588	1	1	86	77	17749	comp33730_c0
GO:0042401	cellular biogenic amine biosynthetic process	biological_process	0.37588	1	1	86	77	17749	comp33730_c0
GO:0008168	methyltransferase activity	molecular_function	0.37752	1	3	86	404	17749	comp42796_c0,comp49629_c0,comp46439_c0
GO:0030170	pyridoxal phosphate binding	molecular_function	0.37994	1	1	86	72	17749	comp37427_c0
GO:0044550	secondary metabolite biosynthetic process	biological_process	0.38237	1	1	86	79	17749	comp44393_c0
GO:0006754	ATP biosynthetic process	biological_process	0.38516	1	1	86	106	17749	comp50351_c0
GO:0006400	tRNA modification	biological_process	0.38908	1	1	86	85	17749	comp52223_c0
GO:1901137	carbohydrate derivative biosynthetic process	biological_process	0.38913	1	4	86	539	17749	comp49543_c0,comp44393_c0,comp47517_c0,comp50351_c0
GO:0003854	3-beta-hydroxy-delta5-steroid dehydrogenase activity	molecular_function	0.39063	1	1	86	87	17749	comp44393_c0
GO:0008207	C21-steroid hormone metabolic process	biological_process	0.39063	1	1	86	87	17749	comp44393_c0
GO:0042435	indole-containing compound biosynthetic process	biological_process	0.39227	1	1	86	80	17749	comp33730_c0
GO:0033764	steroid dehydrogenase activity, acting on the CH-OH group of donors, NAD or NADP as acceptor	molecular_function	0.39353	1	1	86	88	17749	comp44393_c0
GO:0016810	hydrolase activity, acting on carbon-nitrogen (but not peptide) bonds	molecular_function	0.39585	1	1	86	85	17749	comp45273_c0
GO:0044272	sulfur compound biosynthetic process	biological_process	0.39605	1	1	86	85	17749	comp49543_c0
GO:0009142	nucleoside triphosphate biosynthetic process	biological_process	0.39631	1	1	86	111	17749	comp50351_c0
GO:0009145	purine nucleoside triphosphate biosynthetic process	biological_process	0.39631	1	1	86	111	17749	comp50351_c0
GO:0009201	ribonucleoside triphosphate biosynthetic process	biological_process	0.39631	1	1	86	111	17749	comp50351_c0
GO:0009206	purine ribonucleoside triphosphate biosynthetic process	biological_process	0.39631	1	1	86	111	17749	comp50351_c0
GO:0016229	steroid dehydrogenase activity	molecular_function	0.39641	1	1	86	89	17749	comp44393_c0
GO:0034062	RNA polymerase activity	molecular_function	0.39695	1	2	86	258	17749	comp52712_c0,comp52223_c0
GO:0016765	transferase activity, transferring alkyl or aryl (other than methyl) groups	molecular_function	0.39789	1	1	86	92	17749	comp49543_c0
GO:0008209	androgen metabolic process	biological_process	0.39942	1	1	86	90	17749	comp44393_c0
GO:0008210	estrogen metabolic process	biological_process	0.39942	1	1	86	90	17749	comp44393_c0
GO:0008276	protein methyltransferase activity	molecular_function	0.40013	1	1	86	82	17749	comp49629_c0
GO:0033179	proton-transporting V-type ATPase, V0 domain	cellular_component	0.40015	1	1	86	90	17749	comp41084_c0
GO:0009225	nucleotide-sugar metabolic process	biological_process	0.40088	1	1	86	84	17749	comp44393_c0
GO:0000003	reproduction	biological_process	0.40342	1	2	86	276	17749	comp43473_c0,comp46102_c0
GO:0005982	starch metabolic process	biological_process	0.4065	1	2	86	259	17749	comp47965_c0,comp52779_c0
GO:0046148	pigment biosynthetic process	biological_process	0.40715	1	2	86	215	17749	comp51929_c0,comp54231_c0
GO:0016741	transferase activity, transferring one-carbon groups	molecular_function	0.40778	1	3	86	427	17749	comp46439_c0,comp42796_c0,comp49629_c0
GO:0003968	RNA-directed RNA polymerase activity	molecular_function	0.41304	1	1	86	104	17749	comp52223_c0
GO:0031379	RNA-directed RNA polymerase complex	cellular_component	0.41304	1	1	86	104	17749	comp52223_c0
GO:0000989	transcription factor binding transcription factor activity	molecular_function	0.41504	1	1	86	101	17749	comp44195_c0
GO:0003712	transcription cofactor activity	molecular_function	0.41504	1	1	86	101	17749	comp44195_c0
GO:0006479	protein methylation	biological_process	0.41761	1	1	86	88	17749	comp49629_c0
GO:0008213	protein alkylation	biological_process	0.41761	1	1	86	88	17749	comp49629_c0
GO:0009108	coenzyme biosynthetic process	biological_process	0.41821	1	2	86	245	17749	comp51929_c0,comp49543_c0
GO:0046486	glycerolipid metabolic process	biological_process	0.41878	1	2	86	253	17749	comp51202_c0,comp49925_c0
GO:0044281	small molecule metabolic process	biological_process	0.42051	1	14	86	2365	17749	comp54231_c0,comp37427_c0,comp51579_c0,comp52712_c0,comp50351_c0,comp47818_c1,comp49629_c0,comp52223_c0,comp45273_c0,comp44393_c0,comp51929_c0,comp52087_c0,comp33730_c0,comp49543_c0
GO:0019751	polyol metabolic process	biological_process	0.42341	1	1	86	96	17749	comp44393_c0
GO:0005985	sucrose metabolic process	biological_process	0.42444	1	2	86	267	17749	comp52779_c0,comp47965_c0
GO:0008047	enzyme activator activity	molecular_function	0.42502	1	1	86	91	17749	comp49221_c0
GO:0006098	pentose-phosphate shunt	biological_process	0.42778	1	1	86	97	17749	comp51929_c0
GO:0006740	NADPH regeneration	biological_process	0.42778	1	1	86	97	17749	comp51929_c0
GO:0042775	mitochondrial ATP synthesis coupled electron transport	biological_process	0.42837	1	1	86	114	17749	comp53332_c0
GO:0019318	hexose metabolic process	biological_process	0.42854	1	2	86	259	17749	comp51929_c0,comp49925_c0
GO:0004190	aspartic-type endopeptidase activity	molecular_function	0.42892	1	1	86	99	17749	comp44627_c0
GO:0070001	aspartic-type peptidase activity	molecular_function	0.42892	1	1	86	99	17749	comp44627_c0
GO:0048037	cofactor binding	molecular_function	0.43068	1	4	86	583	17749	comp37427_c0,comp51929_c0,comp48824_c0,comp44393_c0
GO:0008509	anion transmembrane transporter activity	molecular_function	0.43186	1	1	86	96	17749	comp52051_c0
GO:0006814	sodium ion transport	biological_process	0.43218	1	1	86	99	17749	comp46366_c0
GO:0006366	transcription from RNA polymerase II promoter	biological_process	0.43926	1	1	86	113	17749	comp44195_c0
GO:0006325	chromatin organization	biological_process	0.44017	1	1	86	110	17749	comp49629_c0
GO:0033643	host cell part	cellular_component	0.44732	1	1	86	111	17749	comp44393_c0
GO:0009117	nucleotide metabolic process	biological_process	0.44848	1	4	86	631	17749	comp44393_c0,comp51579_c0,comp50351_c0,comp51929_c0
GO:1901136	carbohydrate derivative catabolic process	biological_process	0.44855	1	2	86	279	17749	comp49925_c0,comp51579_c0
GO:0008234	cysteine-type peptidase activity	molecular_function	0.44884	1	1	86	119	17749	comp32976_c0
GO:0006739	NADP metabolic process	biological_process	0.44922	1	1	86	105	17749	comp51929_c0
GO:0042773	ATP synthesis coupled electron transport	biological_process	0.45534	1	1	86	121	17749	comp53332_c0
GO:0007155	cell adhesion	biological_process	0.45548	1	1	86	111	17749	comp45343_c2
GO:0042440	pigment metabolic process	biological_process	0.45613	1	2	86	240	17749	comp51929_c0,comp54231_c0
GO:0018995	host	cellular_component	0.45621	1	1	86	113	17749	comp44393_c0
GO:0043245	extraorganismal space	cellular_component	0.45621	1	1	86	113	17749	comp44393_c0
GO:0043657	host cell	cellular_component	0.45621	1	1	86	113	17749	comp44393_c0
GO:0044215	other organism	cellular_component	0.45621	1	1	86	113	17749	comp44393_c0
GO:0044216	other organism cell	cellular_component	0.45621	1	1	86	113	17749	comp44393_c0
GO:0044217	other organism part	cellular_component	0.45621	1	1	86	113	17749	comp44393_c0
GO:0016628	oxidoreductase activity, acting on the CH-CH group of donors, NAD or NADP as acceptor	molecular_function	0.45879	1	1	86	105	17749	comp51929_c0
GO:0045454	cell redox homeostasis	biological_process	0.46023	1	1	86	122	17749	comp49543_c0
GO:0046496	nicotinamide nucleotide metabolic process	biological_process	0.46277	1	1	86	109	17749	comp51929_c0
GO:0019362	pyridine nucleotide metabolic process	biological_process	0.46346	1	1	86	110	17749	comp51929_c0
GO:0005984	disaccharide metabolic process	biological_process	0.46445	1	2	86	289	17749	comp52779_c0,comp47965_c0
GO:0016667	oxidoreductase activity, acting on a sulfur group of donors	molecular_function	0.46682	1	1	86	122	17749	comp46616_c0
GO:0034660	ncRNA metabolic process	biological_process	0.46769	1	3	86	418	17749	comp52712_c0,comp46616_c0,comp52223_c0
GO:0006753	nucleoside phosphate metabolic process	biological_process	0.46945	1	4	86	650	17749	comp51579_c0,comp50351_c0,comp51929_c0,comp44393_c0
GO:0032502	developmental process	biological_process	0.47186	1	2	86	303	17749	comp45343_c2,comp46439_c0
GO:0006721	terpenoid metabolic process	biological_process	0.47344	1	1	86	106	17749	comp42658_c0
GO:0005623	cell	cellular_component	0.47485	1	32	86	6093	17749	comp53838_c1,comp45343_c2,comp49899_c0,comp52712_c0,comp50351_c0,comp32976_c0,comp53332_c0,comp53025_c1,comp44393_c0,comp44440_c0,comp44254_c0,comp37427_c0,comp51579_c0,comp38937_c0,comp43473_c0,comp52223_c0,comp45273_c0,comp39099_c0,comp46102_c0,comp46616_c0,comp47703_c0,comp54623_c0,comp51929_c0,comp44195_c0,comp49181_c2,comp49629_c0,comp49798_c0,comp43998_c0,comp36863_c0,comp47007_c0,comp42735…
GO:0044464	cell part	cellular_component	0.47485	1	32	86	6093	17749	comp43998_c0,comp49798_c0,comp49629_c0,comp49181_c2,comp48325_c1,comp42735_c0,comp36863_c0,comp47007_c0,comp46102_c0,comp46616_c0,comp47703_c0,comp39099_c0,comp45273_c0,comp52223_c0,comp44195_c0,comp51929_c0,comp54623_c0,comp37427_c0,comp44254_c0,comp51579_c0,comp44440_c0,comp44393_c0,comp43473_c0,comp38937_c0,comp49899_c0,comp50351_c0,comp52712_c0,comp53838_c1,comp45343_c2,comp53025_c1,comp53332…
GO:0009653	anatomical structure morphogenesis	biological_process	0.4767	1	1	86	115	17749	comp46439_c0
GO:0022610	biological adhesion	biological_process	0.47691	1	1	86	122	17749	comp45343_c2
GO:0008238	exopeptidase activity	molecular_function	0.47812	1	1	86	120	17749	comp32976_c0
GO:0050662	coenzyme binding	molecular_function	0.47928	1	3	86	461	17749	comp44393_c0,comp48824_c0,comp51929_c0
GO:0009144	purine nucleoside triphosphate metabolic process	biological_process	0.48407	1	2	86	321	17749	comp50351_c0,comp51579_c0
GO:0009199	ribonucleoside triphosphate metabolic process	biological_process	0.48407	1	2	86	321	17749	comp51579_c0,comp50351_c0
GO:0009205	purine ribonucleoside triphosphate metabolic process	biological_process	0.48407	1	2	86	321	17749	comp51579_c0,comp50351_c0
GO:0006066	alcohol metabolic process	biological_process	0.49013	1	1	86	121	17749	comp44393_c0
GO:0046434	organophosphate catabolic process	biological_process	0.49222	1	2	86	305	17749	comp51579_c0,comp51202_c0
GO:0072524	pyridine-containing compound metabolic process	biological_process	0.49537	1	1	86	120	17749	comp51929_c0
GO:0004857	enzyme inhibitor activity	molecular_function	0.49594	1	1	86	151	17749	comp43067_c0
GO:0009141	nucleoside triphosphate metabolic process	biological_process	0.49775	1	2	86	327	17749	comp51579_c0,comp50351_c0
GO:0003774	motor activity	molecular_function	0.4986	1	1	86	134	17749	comp43473_c0
GO:0008324	cation transmembrane transporter activity	molecular_function	0.50253	1	4	86	699	17749	comp50351_c0,comp51579_c0,comp41084_c0,comp53332_c0
GO:0009152	purine ribonucleotide biosynthetic process	biological_process	0.50342	1	1	86	147	17749	comp50351_c0
GO:0016757	transferase activity, transferring glycosyl groups	molecular_function	0.50601	1	3	86	477	17749	comp49181_c2,comp52779_c0,comp38937_c0
GO:0022804	active transmembrane transporter activity	molecular_function	0.5085	1	2	86	312	17749	comp47703_c0,comp52051_c0
GO:1901615	organic hydroxy compound metabolic process	biological_process	0.51073	1	1	86	129	17749	comp44393_c0
GO:0033692	cellular polysaccharide biosynthetic process	biological_process	0.51399	1	2	86	266	17749	comp44393_c0,comp47517_c0
GO:1901564	organonitrogen compound metabolic process	biological_process	0.51441	1	13	86	2313	17749	comp37427_c0,comp54231_c0,comp51579_c0,comp52712_c0,comp50351_c0,comp49629_c0,comp52223_c0,comp49925_c0,comp45273_c0,comp44393_c0,comp51929_c0,comp33730_c0,comp49543_c0
GO:0006164	purine nucleotide biosynthetic process	biological_process	0.51731	1	1	86	152	17749	comp50351_c0
GO:0032787	monocarboxylic acid metabolic process	biological_process	0.51783	1	2	86	302	17749	comp51929_c0,comp44393_c0
GO:0033176	proton-transporting V-type ATPase complex	cellular_component	0.51811	1	1	86	120	17749	comp41084_c0
GO:0000271	polysaccharide biosynthetic process	biological_process	0.51897	1	2	86	268	17749	comp47517_c0,comp44393_c0
GO:0006508	proteolysis	biological_process	0.5208	1	4	86	666	17749	comp32976_c0,comp44627_c0,comp46527_c0,comp47460_c0
GO:0030234	enzyme regulator activity	molecular_function	0.52123	1	2	86	335	17749	comp49221_c0,comp43067_c0
GO:0000988	protein binding transcription factor activity	molecular_function	0.52158	1	1	86	137	17749	comp44195_c0
GO:0040011	locomotion	biological_process	0.52308	1	1	86	137	17749	comp42735_c0
GO:0006694	steroid biosynthetic process	biological_process	0.53074	1	1	86	133	17749	comp44393_c0
GO:0003676	nucleic acid binding	molecular_function	0.53183	1	16	86	2985	17749	comp44440_c0,comp43998_c0,comp46439_c0,comp44254_c0,comp47007_c0,comp43473_c0,comp42735_c0,comp31197_c0,comp45343_c2,comp52223_c0,comp52712_c0,comp46102_c0,comp41728_c0,comp45992_c0,comp54623_c0,comp49969_c0
GO:0048193	Golgi vesicle transport	biological_process	0.53186	1	1	86	131	17749	comp32976_c0
GO:0006720	isoprenoid metabolic process	biological_process	0.53452	1	1	86	128	17749	comp42658_c0
GO:0006664	glycolipid metabolic process	biological_process	0.53652	1	1	86	130	17749	comp49925_c0
GO:0044424	intracellular part	cellular_component	0.53714	1	28	86	5431	17749	comp53838_c1,comp39099_c0,comp45343_c2,comp52223_c0,comp46102_c0,comp49899_c0,comp52712_c0,comp50351_c0,comp46616_c0,comp47703_c0,comp54623_c0,comp53332_c0,comp32976_c0,comp44195_c0,comp51929_c0,comp53025_c1,comp49629_c0,comp44440_c0,comp44393_c0,comp37427_c0,comp44254_c0,comp43998_c0,comp51579_c0,comp36863_c0,comp47007_c0,comp43473_c0,comp48325_c1,comp42735_c0
GO:0008202	steroid metabolic process	biological_process	0.54071	1	1	86	138	17749	comp44393_c0
GO:0009057	macromolecule catabolic process	biological_process	0.54108	1	2	86	327	17749	comp49925_c0,comp52779_c0
GO:0019637	organophosphate metabolic process	biological_process	0.542	1	5	86	887	17749	comp44393_c0,comp51202_c0,comp50351_c0,comp51579_c0,comp51929_c0
GO:0008757	S-adenosylmethionine-dependent methyltransferase activity	molecular_function	0.54335	1	1	86	146	17749	comp49629_c0
GO:0043414	macromolecule methylation	biological_process	0.54573	1	1	86	139	17749	comp49629_c0
GO:0046034	ATP metabolic process	biological_process	0.54617	1	1	86	165	17749	comp50351_c0
GO:0030880	RNA polymerase complex	cellular_component	0.5467	1	1	86	155	17749	comp52223_c0
GO:0015291	secondary active transmembrane transporter activity	molecular_function	0.55099	1	1	86	149	17749	comp52051_c0
GO:0006007	glucose catabolic process	biological_process	0.55233	1	1	86	137	17749	comp51929_c0
GO:0019320	hexose catabolic process	biological_process	0.55233	1	1	86	137	17749	comp51929_c0
GO:0009311	oligosaccharide metabolic process	biological_process	0.55299	1	2	86	337	17749	comp47965_c0,comp52779_c0
GO:0005886	plasma membrane	cellular_component	0.55379	1	2	86	359	17749	comp45273_c0,comp44254_c0
GO:0015988	energy coupled proton transmembrane transport, against electrochemical gradient	biological_process	0.55409	1	1	86	132	17749	comp41084_c0
GO:0015991	ATP hydrolysis coupled proton transport	biological_process	0.55409	1	1	86	132	17749	comp41084_c0
GO:0006643	membrane lipid metabolic process	biological_process	0.55495	1	1	86	137	17749	comp49925_c0
GO:0044767	single-organism developmental process	biological_process	0.55585	1	1	86	159	17749	comp45343_c2
GO:0006928	cellular component movement	biological_process	0.55765	1	1	86	152	17749	comp42735_c0
GO:0009150	purine ribonucleotide metabolic process	biological_process	0.56006	1	2	86	364	17749	comp51579_c0,comp50351_c0
GO:0046365	monosaccharide catabolic process	biological_process	0.5617	1	1	86	142	17749	comp51929_c0
GO:0006184	GTP catabolic process	biological_process	0.56232	1	1	86	150	17749	comp51579_c0
GO:1901069	guanosine-containing compound catabolic process	biological_process	0.56232	1	1	86	150	17749	comp51579_c0
GO:0009536	plastid	cellular_component	0.56298	1	2	86	353	17749	comp37427_c0,comp47703_c0
GO:0034637	cellular carbohydrate biosynthetic process	biological_process	0.56387	1	2	86	295	17749	comp47517_c0,comp44393_c0
GO:1901361	organic cyclic compound catabolic process	biological_process	0.56669	1	2	86	360	17749	comp40498_c0,comp51579_c0
GO:0009260	ribonucleotide biosynthetic process	biological_process	0.56734	1	1	86	170	17749	comp50351_c0
GO:0046390	ribose phosphate biosynthetic process	biological_process	0.56734	1	1	86	170	17749	comp50351_c0
GO:0015399	primary active transmembrane transporter activity	molecular_function	0.56742	1	1	86	152	17749	comp47703_c0
GO:0015405	P-P-bond-hydrolysis-driven transmembrane transporter activity	molecular_function	0.56742	1	1	86	152	17749	comp47703_c0
GO:0003899	DNA-directed RNA polymerase activity	molecular_function	0.56843	1	1	86	154	17749	comp52712_c0
GO:0051213	dioxygenase activity	molecular_function	0.56845	1	1	86	170	17749	comp33824_c0
GO:0019439	aromatic compound catabolic process	biological_process	0.57162	1	2	86	362	17749	comp51579_c0,comp40498_c0
GO:0046039	GTP metabolic process	biological_process	0.57208	1	1	86	157	17749	comp51579_c0
GO:0016042	lipid catabolic process	biological_process	0.57252	1	1	86	149	17749	comp51202_c0
GO:0006914	autophagy	biological_process	0.573	1	1	86	159	17749	comp46102_c0
GO:0006163	purine nucleotide metabolic process	biological_process	0.57377	1	2	86	373	17749	comp50351_c0,comp51579_c0
GO:0006144	purine nucleobase metabolic process	biological_process	0.57381	1	2	86	356	17749	comp52223_c0,comp52712_c0
GO:0048610	cellular process involved in reproduction	biological_process	0.5745	1	1	86	161	17749	comp46102_c0
GO:0016791	phosphatase activity	molecular_function	0.57893	1	1	86	152	17749	comp45511_c0
GO:0006396	RNA processing	biological_process	0.58352	1	3	86	515	17749	comp52223_c0,comp52712_c0,comp46616_c0
GO:0030117	membrane coat	cellular_component	0.58587	1	1	86	133	17749	comp32976_c0
GO:0048475	coated membrane	cellular_component	0.58587	1	1	86	133	17749	comp32976_c0
GO:0016705	oxidoreductase activity, acting on paired donors, with incorporation or reduction of molecular oxygen	molecular_function	0.59432	1	2	86	403	17749	comp56111_c0,comp12807_c0
GO:0016043	cellular component organization	biological_process	0.5946	1	5	86	991	17749	comp49629_c0,comp41084_c0,comp43473_c0,comp46102_c0,comp51579_c0
GO:0006006	glucose metabolic process	biological_process	0.5953	1	1	86	157	17749	comp51929_c0
GO:1901068	guanosine-containing compound metabolic process	biological_process	0.59856	1	1	86	165	17749	comp51579_c0
GO:0009259	ribonucleotide metabolic process	biological_process	0.59863	1	2	86	387	17749	comp50351_c0,comp51579_c0
GO:0019693	ribose phosphate metabolic process	biological_process	0.59863	1	2	86	387	17749	comp50351_c0,comp51579_c0
GO:0051276	chromosome organization	biological_process	0.60027	1	1	86	179	17749	comp49629_c0
GO:0007275	multicellular organismal development	biological_process	0.60069	1	1	86	185	17749	comp46439_c0
GO:0006820	anion transport	biological_process	0.60247	1	1	86	161	17749	comp52051_c0
GO:0038023	signaling receptor activity	molecular_function	0.60372	1	1	86	170	17749	comp53332_c0
GO:0007049	cell cycle	biological_process	0.60486	1	2	86	379	17749	comp46102_c0,comp43473_c0
GO:0019058	viral infectious cycle	biological_process	0.612	1	1	86	171	17749	comp46102_c0
GO:0050660	flavin adenine dinucleotide binding	molecular_function	0.61227	1	1	86	165	17749	comp48824_c0
GO:0007186	G-protein coupled receptor signaling pathway	biological_process	0.62017	1	1	86	172	17749	comp51202_c0
GO:0006732	coenzyme metabolic process	biological_process	0.62815	1	2	86	366	17749	comp51929_c0,comp49543_c0
GO:0006119	oxidative phosphorylation	biological_process	0.62854	1	1	86	190	17749	comp53332_c0
GO:0004872	receptor activity	molecular_function	0.62978	1	1	86	183	17749	comp53332_c0
GO:0008653	lipopolysaccharide metabolic process	biological_process	0.6311	1	1	86	146	17749	comp47517_c0
GO:0009103	lipopolysaccharide biosynthetic process	biological_process	0.6311	1	1	86	146	17749	comp47517_c0
GO:0015031	protein transport	biological_process	0.63112	1	4	86	731	17749	comp47703_c0,comp46102_c0,comp32976_c0,comp53838_c1
GO:0045184	establishment of protein localization	biological_process	0.63112	1	4	86	731	17749	comp53838_c1,comp32976_c0,comp46102_c0,comp47703_c0
GO:0006733	oxidoreduction coenzyme metabolic process	biological_process	0.63185	1	1	86	173	17749	comp51929_c0
GO:0016740	transferase activity	molecular_function	0.63528	1	17	86	3338	17749	comp49181_c2,comp49629_c0,comp42796_c0,comp46439_c0,comp37427_c0,comp47517_c0,comp49543_c0,comp52779_c0,comp51202_c0,comp38937_c0,comp52223_c0,comp47989_c0,comp52712_c0,comp32976_c0,comp53332_c0,comp45760_c0,comp46873_c0
GO:0035556	intracellular signal transduction	biological_process	0.63577	1	2	86	400	17749	comp52223_c0,comp51202_c0
GO:0009112	nucleobase metabolic process	biological_process	0.63731	1	2	86	395	17749	comp52223_c0,comp52712_c0
GO:0006461	protein complex assembly	biological_process	0.63946	1	1	86	199	17749	comp41084_c0
GO:0052689	carboxylic ester hydrolase activity	molecular_function	0.6402	1	1	86	209	17749	comp42658_c0
GO:0070271	protein complex biogenesis	biological_process	0.64236	1	1	86	200	17749	comp41084_c0
GO:0042802	identical protein binding	molecular_function	0.64284	1	1	86	167	17749	comp46527_c0
GO:0051704	multi-organism process	biological_process	0.64868	1	4	86	856	17749	comp46102_c0,comp46439_c0,comp50752_c0,comp49629_c0
GO:0032259	methylation	biological_process	0.65683	1	1	86	187	17749	comp49629_c0
GO:0005622	intracellular	cellular_component	0.65849	1	28	86	5708	17749	comp47007_c0,comp36863_c0,comp43473_c0,comp48325_c1,comp42735_c0,comp44440_c0,comp44393_c0,comp49629_c0,comp43998_c0,comp51579_c0,comp37427_c0,comp44254_c0,comp53332_c0,comp54623_c0,comp32976_c0,comp53025_c1,comp44195_c0,comp51929_c0,comp45343_c2,comp53838_c1,comp39099_c0,comp52223_c0,comp47703_c0,comp52712_c0,comp50351_c0,comp46616_c0,comp46102_c0,comp49899_c0
GO:0009165	nucleotide biosynthetic process	biological_process	0.66025	1	1	86	210	17749	comp50351_c0
GO:0005730	nucleolus	cellular_component	0.66439	1	1	86	207	17749	comp52712_c0
GO:0006206	pyrimidine nucleobase metabolic process	biological_process	0.66506	1	1	86	198	17749	comp52712_c0
GO:1901293	nucleoside phosphate biosynthetic process	biological_process	0.66794	1	1	86	213	17749	comp50351_c0
GO:0051649	establishment of localization in cell	biological_process	0.66946	1	4	86	768	17749	comp32976_c0,comp53838_c1,comp47703_c0,comp46102_c0
GO:0006152	purine nucleoside catabolic process	biological_process	0.66979	1	1	86	209	17749	comp51579_c0
GO:0009143	nucleoside triphosphate catabolic process	biological_process	0.66979	1	1	86	209	17749	comp51579_c0
GO:0009146	purine nucleoside triphosphate catabolic process	biological_process	0.66979	1	1	86	209	17749	comp51579_c0
GO:0009203	ribonucleoside triphosphate catabolic process	biological_process	0.66979	1	1	86	209	17749	comp51579_c0
GO:0009207	purine ribonucleoside triphosphate catabolic process	biological_process	0.66979	1	1	86	209	17749	comp51579_c0
GO:0046130	purine ribonucleoside catabolic process	biological_process	0.66979	1	1	86	209	17749	comp51579_c0
GO:0006644	phospholipid metabolic process	biological_process	0.67003	1	1	86	194	17749	comp51202_c0
GO:0009164	nucleoside catabolic process	biological_process	0.67174	1	1	86	210	17749	comp51579_c0
GO:0042454	ribonucleoside catabolic process	biological_process	0.67174	1	1	86	210	17749	comp51579_c0
GO:1901658	glycosyl compound catabolic process	biological_process	0.67174	1	1	86	210	17749	comp51579_c0
GO:0004672	protein kinase activity	molecular_function	0.67451	1	5	86	1047	17749	comp45760_c0,comp47517_c0,comp53332_c0,comp47989_c0,comp46873_c0
GO:0016482	cytoplasmic transport	biological_process	0.67489	1	1	86	189	17749	comp32976_c0
GO:0044763	single-organism cellular process	biological_process	0.67525	1	22	86	4390	17749	comp49543_c0,comp42735_c0,comp43473_c0,comp51202_c0,comp49629_c0,comp41084_c0,comp51579_c0,comp46366_c0,comp32976_c0,comp53332_c0,comp52051_c0,comp52223_c0,comp48022_c0,comp53838_c1,comp45343_c2,comp46861_c0,comp47401_c0,comp46102_c0,comp50351_c0,comp47703_c0,comp46616_c0,comp46482_c0
GO:0044434	chloroplast part	cellular_component	0.67552	1	1	86	193	17749	comp47703_c0
GO:0044435	plastid part	cellular_component	0.67552	1	1	86	193	17749	comp47703_c0
GO:0008104	protein localization	biological_process	0.67565	1	4	86	782	17749	comp53838_c1,comp32976_c0,comp46102_c0,comp47703_c0
GO:0009451	RNA modification	biological_process	0.67607	1	1	86	205	17749	comp52223_c0
GO:0006796	phosphate-containing compound metabolic process	biological_process	0.67678	1	11	86	2221	17749	comp47517_c0,comp53332_c0,comp45760_c0,comp46873_c0,comp51202_c0,comp51929_c0,comp44393_c0,comp45511_c0,comp50351_c0,comp51579_c0,comp47989_c0
GO:0009154	purine ribonucleotide catabolic process	biological_process	0.67739	1	1	86	213	17749	comp51579_c0
GO:0009261	ribonucleotide catabolic process	biological_process	0.67739	1	1	86	213	17749	comp51579_c0
GO:0044403	symbiosis, encompassing mutualism through parasitism	biological_process	0.67742	1	2	86	440	17749	comp46102_c0,comp46439_c0
GO:0044419	interspecies interaction between organisms	biological_process	0.67793	1	2	86	441	17749	comp46439_c0,comp46102_c0
GO:0006779	porphyrin-containing compound biosynthetic process	biological_process	0.68337	1	1	86	179	17749	comp51929_c0
GO:0006195	purine nucleotide catabolic process	biological_process	0.68367	1	1	86	217	17749	comp51579_c0
GO:0072523	purine-containing compound catabolic process	biological_process	0.68367	1	1	86	217	17749	comp51579_c0
GO:0050790	regulation of catalytic activity	biological_process	0.68394	1	1	86	210	17749	comp46527_c0
GO:0006793	phosphorus metabolic process	biological_process	0.68418	1	11	86	2233	17749	comp51579_c0,comp50351_c0,comp47989_c0,comp44393_c0,comp45511_c0,comp46873_c0,comp51202_c0,comp51929_c0,comp47517_c0,comp53332_c0,comp45760_c0
GO:0009166	nucleotide catabolic process	biological_process	0.68461	1	1	86	219	17749	comp51579_c0
GO:1901292	nucleoside phosphate catabolic process	biological_process	0.68461	1	1	86	219	17749	comp51579_c0
GO:0016853	isomerase activity	molecular_function	0.69013	1	1	86	224	17749	comp33824_c0
GO:0016773	phosphotransferase activity, alcohol group as acceptor	molecular_function	0.69481	1	6	86	1254	17749	comp47517_c0,comp53332_c0,comp45760_c0,comp47989_c0,comp46873_c0,comp51202_c0
GO:0065009	regulation of molecular function	biological_process	0.69696	1	1	86	216	17749	comp46527_c0
GO:0006886	intracellular protein transport	biological_process	0.69982	1	3	86	588	17749	comp46102_c0,comp32976_c0,comp53838_c1
GO:0008610	lipid biosynthetic process	biological_process	0.70184	1	3	86	603	17749	comp51929_c0,comp47517_c0,comp44393_c0
GO:0016779	nucleotidyltransferase activity	molecular_function	0.70469	1	2	86	469	17749	comp52712_c0,comp52223_c0
GO:0071822	protein complex subunit organization	biological_process	0.70513	1	1	86	236	17749	comp41084_c0
GO:0006790	sulfur compound metabolic process	biological_process	0.70547	1	1	86	209	17749	comp49543_c0
GO:0051641	cellular localization	biological_process	0.7196	1	4	86	829	17749	comp47703_c0,comp46102_c0,comp32976_c0,comp53838_c1
GO:0051188	cofactor biosynthetic process	biological_process	0.72094	1	2	86	416	17749	comp51929_c0,comp49543_c0
GO:0042578	phosphoric ester hydrolase activity	molecular_function	0.72122	1	1	86	225	17749	comp45511_c0
GO:0005783	endoplasmic reticulum	cellular_component	0.72366	1	1	86	241	17749	comp46102_c0
GO:0016051	carbohydrate biosynthetic process	biological_process	0.72859	1	2	86	416	17749	comp47517_c0,comp44393_c0
GO:0065003	macromolecular complex assembly	biological_process	0.72866	1	1	86	256	17749	comp41084_c0
GO:0044699	single-organism process	biological_process	0.72947	1	25	86	5156	17749	comp51579_c0,comp46439_c0,comp37427_c0,comp41084_c0,comp49629_c0,comp51202_c0,comp42735_c0,comp43473_c0,comp49543_c0,comp46616_c0,comp50351_c0,comp47703_c0,comp46482_c0,comp46102_c0,comp47401_c0,comp52223_c0,comp48022_c0,comp46861_c0,comp53838_c1,comp45343_c2,comp52051_c0,comp51929_c0,comp32976_c0,comp53332_c0,comp46366_c0
GO:0072527	pyrimidine-containing compound metabolic process	biological_process	0.73074	1	1	86	230	17749	comp52712_c0
GO:0006950	response to stress	biological_process	0.73077	1	4	86	977	17749	comp53246_c0,comp49629_c0,comp50710_c0,comp45343_c2
GO:0033036	macromolecule localization	biological_process	0.73628	1	4	86	857	17749	comp46102_c0,comp47703_c0,comp53838_c1,comp32976_c0
GO:0007154	cell communication	biological_process	0.74419	1	6	86	1357	17749	comp53332_c0,comp52223_c0,comp49629_c0,comp48022_c0,comp46861_c0,comp51202_c0
GO:0007166	cell surface receptor signaling pathway	biological_process	0.74816	1	1	86	244	17749	comp51202_c0
GO:0034613	cellular protein localization	biological_process	0.75002	1	3	86	647	17749	comp46102_c0,comp32976_c0,comp53838_c1
GO:0070727	cellular macromolecule localization	biological_process	0.75224	1	3	86	649	17749	comp32976_c0,comp53838_c1,comp46102_c0
GO:0006778	porphyrin-containing compound metabolic process	biological_process	0.75521	1	1	86	221	17749	comp51929_c0
GO:0016817	hydrolase activity, acting on acid anhydrides	molecular_function	0.75574	1	5	86	1141	17749	comp51579_c0,comp43473_c0,comp32976_c0,comp52223_c0,comp38109_c0
GO:0033014	tetrapyrrole biosynthetic process	biological_process	0.75775	1	1	86	224	17749	comp51929_c0
GO:0043167	ion binding	molecular_function	0.7663	1	25	86	5205	17749	comp47989_c0,comp52223_c0,comp48022_c0,comp46861_c0,comp47401_c0,comp48824_c0,comp53246_c0,comp40498_c0,comp46873_c0,comp45760_c0,comp56111_c0,comp36579_c0,comp46439_c0,comp37427_c0,comp54231_c0,comp53206_c0,comp49925_c0,comp41084_c0,comp52087_c0,comp38816_c0,comp50710_c0,comp49543_c0,comp47517_c0,comp47007_c0,comp12807_c0
GO:0005737	cytoplasm	cellular_component	0.77342	1	11	86	2542	17749	comp53838_c1,comp52712_c0,comp50351_c0,comp51579_c0,comp47703_c0,comp46102_c0,comp37427_c0,comp32976_c0,comp53332_c0,comp43473_c0,comp48325_c1
GO:0016301	kinase activity	molecular_function	0.77436	1	6	86	1365	17749	comp45760_c0,comp47517_c0,comp53332_c0,comp47989_c0,comp46873_c0,comp51202_c0
GO:0043933	macromolecular complex subunit organization	biological_process	0.7811	1	1	86	295	17749	comp41084_c0
GO:0006468	protein phosphorylation	biological_process	0.78159	1	4	86	953	17749	comp45760_c0,comp47517_c0,comp47989_c0,comp46873_c0
GO:0006996	organelle organization	biological_process	0.78624	1	2	86	549	17749	comp51579_c0,comp49629_c0
GO:0007264	small GTPase mediated signal transduction	biological_process	0.78696	1	1	86	276	17749	comp52223_c0
GO:0046907	intracellular transport	biological_process	0.78772	1	3	86	690	17749	comp32976_c0,comp53838_c1,comp46102_c0
GO:0034655	nucleobase-containing compound catabolic process	biological_process	0.79917	1	1	86	303	17749	comp51579_c0
GO:0033013	tetrapyrrole metabolic process	biological_process	0.80026	1	1	86	256	17749	comp51929_c0
GO:0012505	endomembrane system	cellular_component	0.80838	1	1	86	274	17749	comp32976_c0
GO:0090407	organophosphate biosynthetic process	biological_process	0.8113	1	1	86	309	17749	comp50351_c0
GO:0046873	metal ion transmembrane transporter activity	molecular_function	0.81795	1	1	86	300	17749	comp51579_c0
GO:0046983	protein dimerization activity	molecular_function	0.8189	1	1	86	315	17749	comp46439_c0
GO:0007165	signal transduction	biological_process	0.81891	1	5	86	1263	17749	comp48022_c0,comp52223_c0,comp46861_c0,comp53332_c0,comp51202_c0
GO:0044444	cytoplasmic part	cellular_component	0.82158	1	8	86	2031	17749	comp51579_c0,comp50351_c0,comp47703_c0,comp37427_c0,comp46102_c0,comp53838_c1,comp32976_c0,comp53332_c0
GO:0023052	signaling	biological_process	0.82348	1	5	86	1273	17749	comp51202_c0,comp46861_c0,comp48022_c0,comp52223_c0,comp53332_c0
GO:0044700	single organism signaling	biological_process	0.82348	1	5	86	1273	17749	comp48022_c0,comp52223_c0,comp46861_c0,comp53332_c0,comp51202_c0
GO:0044430	cytoskeletal part	cellular_component	0.83099	1	1	86	341	17749	comp43473_c0
GO:0006260	DNA replication	biological_process	0.8323	1	1	86	360	17749	comp43473_c0
GO:0071702	organic substance transport	biological_process	0.83611	1	4	86	996	17749	comp46102_c0,comp47703_c0,comp53838_c1,comp32976_c0
GO:0046700	heterocycle catabolic process	biological_process	0.83629	1	1	86	338	17749	comp51579_c0
GO:0044270	cellular nitrogen compound catabolic process	biological_process	0.83634	1	1	86	338	17749	comp51579_c0
GO:0036094	small molecule binding	molecular_function	0.83704	1	14	86	3152	17749	comp53206_c0,comp47989_c0,comp44393_c0,comp52223_c0,comp46873_c0,comp49823_c0,comp48824_c0,comp51929_c0,comp53332_c0,comp47517_c0,comp47007_c0,comp45760_c0,comp49543_c0,comp49221_c0
GO:0004871	signal transducer activity	molecular_function	0.83742	1	1	86	329	17749	comp53332_c0
GO:0060089	molecular transducer activity	molecular_function	0.83742	1	1	86	329	17749	comp53332_c0
GO:0003924	GTPase activity	molecular_function	0.84526	1	1	86	311	17749	comp51579_c0
GO:0009507	chloroplast	cellular_component	0.84555	1	1	86	345	17749	comp47703_c0
GO:0016772	transferase activity, transferring phosphorus-containing groups	molecular_function	0.846	1	8	86	1952	17749	comp52223_c0,comp47989_c0,comp52712_c0,comp45760_c0,comp47517_c0,comp53332_c0,comp51202_c0,comp46873_c0
GO:0044085	cellular component biogenesis	biological_process	0.84828	1	3	86	989	17749	comp43473_c0,comp46102_c0,comp41084_c0
GO:0016310	phosphorylation	biological_process	0.85494	1	5	86	1333	17749	comp46873_c0,comp47989_c0,comp53332_c0,comp47517_c0,comp45760_c0
GO:0005856	cytoskeleton	cellular_component	0.85715	1	1	86	375	17749	comp43473_c0
GO:0016032	viral process	biological_process	0.86181	1	1	86	377	17749	comp46102_c0
GO:0051186	cofactor metabolic process	biological_process	0.86274	1	2	86	574	17749	comp49543_c0,comp51929_c0
GO:0044707	single-multicellular organism process	biological_process	0.87008	1	1	86	394	17749	comp46439_c0
GO:0019012	virion	cellular_component	0.87078	1	1	86	397	17749	comp43664_c0
GO:0000166	nucleotide binding	molecular_function	0.88526	1	13	86	3099	17749	comp49543_c0,comp45760_c0,comp49221_c0,comp47517_c0,comp47007_c0,comp51929_c0,comp48824_c0,comp46873_c0,comp49823_c0,comp52223_c0,comp44393_c0,comp53206_c0,comp47989_c0
GO:1901265	nucleoside phosphate binding	molecular_function	0.88526	1	13	86	3099	17749	comp51929_c0,comp48824_c0,comp49823_c0,comp46873_c0,comp49221_c0,comp45760_c0,comp49543_c0,comp47517_c0,comp47007_c0,comp47989_c0,comp53206_c0,comp52223_c0,comp44393_c0
GO:0044764	multi-organism cellular process	biological_process	0.89013	1	1	86	416	17749	comp46102_c0
GO:0032501	multicellular organismal process	biological_process	0.89456	1	1	86	438	17749	comp46439_c0
GO:0050896	response to stimulus	biological_process	0.89759	1	9	86	2422	17749	comp50710_c0,comp53332_c0,comp51202_c0,comp53246_c0,comp45343_c2,comp46861_c0,comp52223_c0,comp49629_c0,comp48022_c0
GO:0071840	cellular component organization or biogenesis	biological_process	0.89982	1	5	86	1586	17749	comp46102_c0,comp43473_c0,comp51579_c0,comp49629_c0,comp41084_c0
GO:0043412	macromolecule modification	biological_process	0.90441	1	7	86	1829	17749	comp45511_c0,comp47517_c0,comp45760_c0,comp49629_c0,comp52223_c0,comp46873_c0,comp47989_c0
GO:0005525	GTP binding	molecular_function	0.91074	1	1	86	419	17749	comp52223_c0
GO:0032561	guanyl ribonucleotide binding	molecular_function	0.91345	1	1	86	425	17749	comp52223_c0
GO:0016879	ligase activity, forming carbon-nitrogen bonds	molecular_function	0.91474	1	1	86	408	17749	comp52712_c0
GO:0006464	cellular protein modification process	biological_process	0.91525	1	6	86	1634	17749	comp45511_c0,comp47517_c0,comp45760_c0,comp49629_c0,comp46873_c0,comp47989_c0
GO:0036211	protein modification process	biological_process	0.91525	1	6	86	1634	17749	comp45511_c0,comp47517_c0,comp45760_c0,comp49629_c0,comp46873_c0,comp47989_c0
GO:0019001	guanyl nucleotide binding	molecular_function	0.91657	1	1	86	430	17749	comp52223_c0
GO:0003723	RNA binding	molecular_function	0.92121	1	2	86	757	17749	comp31197_c0,comp52223_c0
GO:0016192	vesicle-mediated transport	biological_process	0.92501	1	1	86	436	17749	comp32976_c0
GO:0017111	nucleoside-triphosphatase activity	molecular_function	0.93044	1	3	86	1028	17749	comp43473_c0,comp51579_c0,comp52223_c0
GO:0030554	adenyl nucleotide binding	molecular_function	0.93301	1	9	86	2426	17749	comp45760_c0,comp49543_c0,comp49221_c0,comp47007_c0,comp47517_c0,comp46873_c0,comp49823_c0,comp52223_c0,comp47989_c0
GO:0016462	pyrophosphatase activity	molecular_function	0.93443	1	3	86	1044	17749	comp51579_c0,comp43473_c0,comp52223_c0
GO:0046914	transition metal ion binding	molecular_function	0.94097	1	5	86	1651	17749	comp12807_c0,comp56111_c0,comp47401_c0,comp40498_c0,comp52087_c0
GO:0016818	hydrolase activity, acting on acid anhydrides, in phosphorus-containing anhydrides	molecular_function	0.94155	1	3	86	1077	17749	comp52223_c0,comp43473_c0,comp51579_c0
GO:0005488	binding	molecular_function	0.94188	1	48	86	10515	17749	comp45343_c2,comp53838_c1,comp46861_c0,comp46527_c0,comp48022_c0,comp31197_c0,comp41728_c0,comp52712_c0,comp45760_c0,comp49221_c0,comp53332_c0,comp36579_c0,comp48824_c0,comp49969_c0,comp46873_c0,comp53246_c0,comp44440_c0,comp44393_c0,comp41084_c0,comp37427_c0,comp46439_c0,comp44254_c0,comp50710_c0,comp12807_c0,comp47517_c0,comp38816_c0,comp43473_c0,comp52087_c0,comp52223_c0,comp47401_c0,comp46102…
GO:0051716	cellular response to stimulus	biological_process	0.95927	1	5	86	1678	17749	comp51202_c0,comp48022_c0,comp52223_c0,comp46861_c0,comp53332_c0
GO:0017076	purine nucleotide binding	molecular_function	0.96086	1	9	86	2611	17749	comp47989_c0,comp52223_c0,comp46873_c0,comp49823_c0,comp45760_c0,comp49543_c0,comp49221_c0,comp47517_c0,comp47007_c0
GO:0005694	chromosome	cellular_component	0.96791	1	1	86	611	17749	comp49629_c0
GO:0016887	ATPase activity	molecular_function	0.97107	1	1	86	600	17749	comp52223_c0
GO:0005524	ATP binding	molecular_function	0.9783	1	7	86	2262	17749	comp52223_c0,comp45760_c0,comp49543_c0,comp47007_c0,comp47517_c0,comp47989_c0,comp46873_c0
GO:0001882	nucleoside binding	molecular_function	0.97899	1	8	86	2570	17749	comp45760_c0,comp49543_c0,comp53332_c0,comp47517_c0,comp47007_c0,comp46873_c0,comp52223_c0,comp47989_c0
GO:0032559	adenyl ribonucleotide binding	molecular_function	0.98313	1	7	86	2384	17749	comp46873_c0,comp47989_c0,comp47007_c0,comp47517_c0,comp45760_c0,comp49543_c0,comp52223_c0
GO:0016874	ligase activity	molecular_function	0.98584	1	1	86	676	17749	comp52712_c0
GO:0035639	purine ribonucleoside triphosphate binding	molecular_function	0.98853	1	7	86	2443	17749	comp52223_c0,comp49543_c0,comp45760_c0,comp47007_c0,comp47517_c0,comp47989_c0,comp46873_c0
GO:0019538	protein metabolic process	biological_process	0.98857	1	10	86	3243	17749	comp49629_c0,comp44627_c0,comp47460_c0,comp46527_c0,comp45511_c0,comp47989_c0,comp45760_c0,comp32976_c0,comp47517_c0,comp46873_c0
GO:0043168	anion binding	molecular_function	0.99002	1	9	86	2991	17749	comp37427_c0,comp47989_c0,comp52223_c0,comp48824_c0,comp46873_c0,comp49543_c0,comp45760_c0,comp47517_c0,comp47007_c0
GO:0001883	purine nucleoside binding	molecular_function	0.99108	1	7	86	2561	17749	comp46873_c0,comp47989_c0,comp49543_c0,comp45760_c0,comp52223_c0,comp47517_c0,comp47007_c0
GO:0032549	ribonucleoside binding	molecular_function	0.99108	1	7	86	2561	17749	comp46873_c0,comp47989_c0,comp47007_c0,comp47517_c0,comp49543_c0,comp45760_c0,comp52223_c0
GO:0032550	purine ribonucleoside binding	molecular_function	0.99108	1	7	86	2561	17749	comp49543_c0,comp45760_c0,comp52223_c0,comp47517_c0,comp47007_c0,comp46873_c0,comp47989_c0
GO:0032555	purine ribonucleotide binding	molecular_function	0.99127	1	7	86	2567	17749	comp46873_c0,comp47989_c0,comp47007_c0,comp47517_c0,comp49543_c0,comp45760_c0,comp52223_c0
GO:0043228	non-membrane-bounded organelle	cellular_component	0.99173	1	3	86	1671	17749	comp49629_c0,comp52712_c0,comp43473_c0
GO:0043232	intracellular non-membrane-bounded organelle	cellular_component	0.99173	1	3	86	1671	17749	comp52712_c0,comp43473_c0,comp49629_c0
GO:0032553	ribonucleotide binding	molecular_function	0.99216	1	7	86	2596	17749	comp47989_c0,comp46873_c0,comp52223_c0,comp45760_c0,comp49543_c0,comp47517_c0,comp47007_c0
GO:0006259	DNA metabolic process	biological_process	0.99524	1	1	86	995	17749	comp43473_c0
GO:0044267	cellular protein metabolic process	biological_process	0.9958	1	6	86	2549	17749	comp49629_c0,comp45760_c0,comp47517_c0,comp45511_c0,comp47989_c0,comp46873_c0
GO:0005515	protein binding	molecular_function	1	1	6	86	4168	17749	comp53332_c0,comp51960_c0,comp53838_c1,comp46527_c0,comp49798_c0,comp46439_c0
