# Supplementary material for: Identification and expression analysis of genes related to calyx persistence in Korla fragrant pear
Source: BMC Genomics. 2016 Feb 24;17:132. doi: 10.1186/s12864-016-2470-3 (PMC4765163; doi:10.1186/s12864-016-2470-3)
Supplement: Additional file 2: — GO enrichment of up-regulated DEGs in SC_hua vs TL_hua. GO_accession: The ID of nodal point. Description: GO description. Term_type: The category of GO. Over_represented_pValue: The pValue of enrichment. Corrected_pValue: The pValue is after correction. DEG_item: The DEGs related to this GO. DEG_list: All the DEGs annotated in GO. Bg_item: The background genes related to this GO. Bg_list: The background genes annoted in this GO. Gene_names: The DEGs’ ID related to this GO. (XLS 82 kb) [file 12864_2016_2470_MOESM2_ESM.xls]

GO_accession	Description	Term_type	Over_represented_pValue	Corrected_pValue	DEG_item	DEG_list	Bg_item	Bg_list	Gene_names
GO:0001071	nucleic acid binding transcription factor activity	molecular_function	7.3309e-06	0.010449	9	38	609	17749	comp36863_c0,comp44254_c0,comp49899_c0,comp39099_c0,comp47703_c0,comp51929_c0,comp45343_c2,comp54623_c0,comp44440_c0
GO:0003700	sequence-specific DNA binding transcription factor activity	molecular_function	7.3309e-06	0.010449	9	38	609	17749	comp44254_c0,comp36863_c0,comp54623_c0,comp44440_c0,comp39099_c0,comp49899_c0,comp45343_c2,comp51929_c0,comp47703_c0
GO:0006355	regulation of transcription, DNA-dependent	biological_process	9.0151e-06	0.010449	13	38	1398	17749	comp44254_c0,comp53838_c1,comp36863_c0,comp46439_c0,comp54623_c0,comp44440_c0,comp39099_c0,comp49899_c0,comp44195_c0,comp41728_c0,comp51929_c0,comp45343_c2,comp47703_c0
GO:2001141	regulation of RNA biosynthetic process	biological_process	9.2013e-06	0.010449	13	38	1402	17749	comp44440_c0,comp54623_c0,comp47703_c0,comp51929_c0,comp41728_c0,comp45343_c2,comp44195_c0,comp49899_c0,comp39099_c0,comp46439_c0,comp53838_c1,comp36863_c0,comp44254_c0
GO:0034654	nucleobase-containing compound biosynthetic process	biological_process	1.2301e-05	0.010449	15	38	1940	17749	comp44195_c0,comp49899_c0,comp39099_c0,comp47703_c0,comp51929_c0,comp45343_c2,comp41728_c0,comp54623_c0,comp44440_c0,comp36863_c0,comp53838_c1,comp52223_c0,comp44254_c0,comp46439_c0,comp50351_c0
GO:0006351	transcription, DNA-dependent	biological_process	1.4176e-05	0.010449	14	38	1703	17749	comp46439_c0,comp44254_c0,comp52223_c0,comp36863_c0,comp53838_c1,comp44440_c0,comp54623_c0,comp41728_c0,comp51929_c0,comp45343_c2,comp47703_c0,comp39099_c0,comp44195_c0,comp49899_c0
GO:0032774	RNA biosynthetic process	biological_process	1.6009e-05	0.010449	14	38	1721	17749	comp46439_c0,comp52223_c0,comp44254_c0,comp53838_c1,comp36863_c0,comp51929_c0,comp41728_c0,comp45343_c2,comp47703_c0,comp39099_c0,comp44195_c0,comp49899_c0,comp44440_c0,comp54623_c0
GO:0051252	regulation of RNA metabolic process	biological_process	1.7381e-05	0.010449	13	38	1484	17749	comp36863_c0,comp53838_c1,comp44254_c0,comp46439_c0,comp54623_c0,comp44440_c0,comp44195_c0,comp49899_c0,comp39099_c0,comp47703_c0,comp51929_c0,comp45343_c2,comp41728_c0
GO:2000112	regulation of cellular macromolecule biosynthetic process	biological_process	2.2101e-05	0.010449	13	38	1532	17749	comp51929_c0,comp41728_c0,comp45343_c2,comp47703_c0,comp39099_c0,comp44195_c0,comp49899_c0,comp44440_c0,comp54623_c0,comp46439_c0,comp44254_c0,comp36863_c0,comp53838_c1
GO:0010556	regulation of macromolecule biosynthetic process	biological_process	2.2513e-05	0.010449	13	38	1536	17749	comp47703_c0,comp51929_c0,comp45343_c2,comp41728_c0,comp44195_c0,comp49899_c0,comp39099_c0,comp44440_c0,comp54623_c0,comp46439_c0,comp36863_c0,comp53838_c1,comp44254_c0
GO:0009889	regulation of biosynthetic process	biological_process	2.2948e-05	0.010449	13	38	1538	17749	comp44440_c0,comp54623_c0,comp47703_c0,comp51929_c0,comp41728_c0,comp45343_c2,comp49899_c0,comp44195_c0,comp39099_c0,comp46439_c0,comp53838_c1,comp36863_c0,comp44254_c0
GO:0031326	regulation of cellular biosynthetic process	biological_process	2.2948e-05	0.010449	13	38	1538	17749	comp46439_c0,comp44254_c0,comp36863_c0,comp53838_c1,comp44440_c0,comp54623_c0,comp41728_c0,comp51929_c0,comp45343_c2,comp47703_c0,comp39099_c0,comp49899_c0,comp44195_c0
GO:0005654	nucleoplasm	cellular_component	2.8671e-05	0.010464	10	38	895	17749	comp44440_c0,comp54623_c0,comp47703_c0,comp51929_c0,comp45343_c2,comp44195_c0,comp49899_c0,comp39099_c0,comp36863_c0,comp44254_c0
GO:0044451	nucleoplasm part	cellular_component	2.8671e-05	0.010464	10	38	895	17749	comp36863_c0,comp44254_c0,comp47703_c0,comp45343_c2,comp51929_c0,comp49899_c0,comp44195_c0,comp39099_c0,comp44440_c0,comp54623_c0
GO:0018130	heterocycle biosynthetic process	biological_process	3.0431e-05	0.010464	16	38	2322	17749	comp54623_c0,comp39099_c0,comp49899_c0,comp44195_c0,comp45343_c2,comp51929_c0,comp44254_c0,comp53838_c1,comp50351_c0,comp44440_c0,comp41728_c0,comp47703_c0,comp52223_c0,comp36863_c0,comp46439_c0,comp45273_c0
GO:0010468	regulation of gene expression	biological_process	3.0724e-05	0.010464	13	38	1573	17749	comp39099_c0,comp49899_c0,comp44195_c0,comp41728_c0,comp51929_c0,comp45343_c2,comp47703_c0,comp54623_c0,comp44440_c0,comp44254_c0,comp36863_c0,comp53838_c1,comp46439_c0
GO:0044271	cellular nitrogen compound biosynthetic process	biological_process	3.5974e-05	0.010464	16	38	2350	17749	comp44254_c0,comp53838_c1,comp50351_c0,comp39099_c0,comp49899_c0,comp44195_c0,comp45343_c2,comp51929_c0,comp54623_c0,comp45273_c0,comp52223_c0,comp36863_c0,comp46439_c0,comp41728_c0,comp47703_c0,comp44440_c0
GO:0019219	regulation of nucleobase-containing compound metabolic process	biological_process	3.6013e-05	0.010464	13	38	1590	17749	comp47703_c0,comp51929_c0,comp45343_c2,comp41728_c0,comp44195_c0,comp49899_c0,comp39099_c0,comp44440_c0,comp54623_c0,comp46439_c0,comp36863_c0,comp53838_c1,comp44254_c0
GO:0051171	regulation of nitrogen compound metabolic process	biological_process	3.6388e-05	0.010464	13	38	1591	17749	comp53838_c1,comp36863_c0,comp44254_c0,comp46439_c0,comp44195_c0,comp49899_c0,comp39099_c0,comp47703_c0,comp51929_c0,comp41728_c0,comp45343_c2,comp54623_c0,comp44440_c0
GO:0050794	regulation of cellular process	biological_process	4.5762e-05	0.012502	18	38	3054	17749	comp41728_c0,comp47703_c0,comp44440_c0,comp46861_c0,comp51202_c0,comp46439_c0,comp52223_c0,comp36863_c0,comp45343_c2,comp51929_c0,comp39099_c0,comp44195_c0,comp48022_c0,comp49899_c0,comp54623_c0,comp53332_c0,comp44254_c0,comp53838_c1
GO:1901362	organic cyclic compound biosynthetic process	biological_process	5.89e-05	0.015325	16	38	2447	17749	comp44440_c0,comp47703_c0,comp41728_c0,comp36863_c0,comp52223_c0,comp46439_c0,comp45273_c0,comp54623_c0,comp44195_c0,comp49899_c0,comp39099_c0,comp45343_c2,comp51929_c0,comp53838_c1,comp44254_c0,comp50351_c0
GO:0065007	biological regulation	biological_process	6.4982e-05	0.015465	19	38	3466	17749	comp42658_c0,comp51202_c0,comp46861_c0,comp36863_c0,comp52223_c0,comp46439_c0,comp47703_c0,comp41728_c0,comp44440_c0,comp53838_c1,comp44254_c0,comp49899_c0,comp48022_c0,comp44195_c0,comp39099_c0,comp45343_c2,comp51929_c0,comp53332_c0,comp54623_c0
GO:0005667	transcription factor complex	cellular_component	6.5097e-05	0.015465	9	38	781	17749	comp44254_c0,comp36863_c0,comp44440_c0,comp54623_c0,comp51929_c0,comp45343_c2,comp47703_c0,comp39099_c0,comp49899_c0
GO:0060255	regulation of macromolecule metabolic process	biological_process	7.7683e-05	0.017686	13	38	1715	17749	comp46439_c0,comp53838_c1,comp36863_c0,comp44254_c0,comp47703_c0,comp51929_c0,comp41728_c0,comp45343_c2,comp44195_c0,comp49899_c0,comp39099_c0,comp44440_c0,comp54623_c0
GO:0050789	regulation of biological process	biological_process	8.5929e-05	0.018781	18	38	3185	17749	comp44440_c0,comp47703_c0,comp41728_c0,comp36863_c0,comp52223_c0,comp46439_c0,comp51202_c0,comp46861_c0,comp53332_c0,comp54623_c0,comp49899_c0,comp44195_c0,comp48022_c0,comp39099_c0,comp51929_c0,comp45343_c2,comp53838_c1,comp44254_c0
GO:0019438	aromatic compound biosynthetic process	biological_process	9.9443e-05	0.020898	15	38	2271	17749	comp46439_c0,comp50351_c0,comp36863_c0,comp53838_c1,comp44254_c0,comp52223_c0,comp44440_c0,comp54623_c0,comp47703_c0,comp41728_c0,comp51929_c0,comp45343_c2,comp44195_c0,comp49899_c0,comp39099_c0
GO:0080090	regulation of primary metabolic process	biological_process	0.00011037	0.022336	13	38	1785	17749	comp53838_c1,comp36863_c0,comp44254_c0,comp46439_c0,comp44195_c0,comp49899_c0,comp39099_c0,comp47703_c0,comp45343_c2,comp51929_c0,comp41728_c0,comp54623_c0,comp44440_c0
GO:0031323	regulation of cellular metabolic process	biological_process	0.00014731	0.028747	13	38	1830	17749	comp54623_c0,comp44440_c0,comp44195_c0,comp49899_c0,comp39099_c0,comp47703_c0,comp45343_c2,comp51929_c0,comp41728_c0,comp36863_c0,comp53838_c1,comp44254_c0,comp46439_c0
GO:0031981	nuclear lumen	cellular_component	0.0002202	0.041488	10	38	1146	17749	comp44440_c0,comp54623_c0,comp51929_c0,comp45343_c2,comp47703_c0,comp39099_c0,comp49899_c0,comp44195_c0,comp44254_c0,comp36863_c0
GO:0043233	organelle lumen	cellular_component	0.00024874	0.042936	10	38	1162	17749	comp51929_c0,comp45343_c2,comp47703_c0,comp39099_c0,comp49899_c0,comp44195_c0,comp44440_c0,comp54623_c0,comp44254_c0,comp36863_c0
GO:0070013	intracellular organelle lumen	cellular_component	0.00024874	0.042936	10	38	1162	17749	comp44254_c0,comp36863_c0,comp39099_c0,comp49899_c0,comp44195_c0,comp51929_c0,comp45343_c2,comp47703_c0,comp54623_c0,comp44440_c0
GO:0031974	membrane-enclosed lumen	cellular_component	0.00025146	0.042936	10	38	1165	17749	comp36863_c0,comp44254_c0,comp44195_c0,comp49899_c0,comp39099_c0,comp47703_c0,comp51929_c0,comp45343_c2,comp54623_c0,comp44440_c0
GO:0019222	regulation of metabolic process	biological_process	0.00028981	0.047985	13	38	1948	17749	comp46439_c0,comp36863_c0,comp53838_c1,comp44254_c0,comp44440_c0,comp54623_c0,comp47703_c0,comp51929_c0,comp45343_c2,comp41728_c0,comp49899_c0,comp44195_c0,comp39099_c0
GO:0044446	intracellular organelle part	cellular_component	0.00058028	0.093255	15	38	2672	17749	comp51579_c0,comp44254_c0,comp36863_c0,comp53838_c1,comp50351_c0,comp39099_c0,comp49899_c0,comp44195_c0,comp51929_c0,comp45343_c2,comp47703_c0,comp54623_c0,comp53332_c0,comp44440_c0,comp32976_c0
GO:0044422	organelle part	cellular_component	0.00062227	0.097146	15	38	2691	17749	comp53838_c1,comp36863_c0,comp44254_c0,comp50351_c0,comp51579_c0,comp53332_c0,comp54623_c0,comp32976_c0,comp44440_c0,comp44195_c0,comp49899_c0,comp39099_c0,comp47703_c0,comp45343_c2,comp51929_c0
GO:0016070	RNA metabolic process	biological_process	0.00075486	0.11457	14	38	2393	17749	comp49899_c0,comp44195_c0,comp39099_c0,comp47703_c0,comp51929_c0,comp41728_c0,comp45343_c2,comp54623_c0,comp44440_c0,comp53838_c1,comp36863_c0,comp44254_c0,comp52223_c0,comp46439_c0
GO:0031966	mitochondrial membrane	cellular_component	0.00129	0.19051	4	38	224	17749	comp53838_c1,comp53332_c0,comp50351_c0,comp51579_c0
GO:0031967	organelle envelope	cellular_component	0.0013546	0.19477	5	38	370	17749	comp47703_c0,comp51579_c0,comp50351_c0,comp53838_c1,comp53332_c0
GO:0044428	nuclear part	cellular_component	0.0014158	0.19835	10	38	1428	17749	comp44195_c0,comp49899_c0,comp39099_c0,comp47703_c0,comp45343_c2,comp51929_c0,comp54623_c0,comp44440_c0,comp36863_c0,comp44254_c0
GO:0005740	mitochondrial envelope	cellular_component	0.001593	0.21761	4	38	238	17749	comp53838_c1,comp53332_c0,comp50351_c0,comp51579_c0
GO:0034645	cellular macromolecule biosynthetic process	biological_process	0.001916	0.25534	15	38	3077	17749	comp54623_c0,comp44440_c0,comp44195_c0,comp49899_c0,comp39099_c0,comp47703_c0,comp45343_c2,comp51929_c0,comp41728_c0,comp36863_c0,comp53838_c1,comp52223_c0,comp44254_c0,comp46439_c0,comp47517_c0
GO:0044429	mitochondrial part	cellular_component	0.0020144	0.26206	4	38	252	17749	comp51579_c0,comp50351_c0,comp53332_c0,comp53838_c1
GO:0031975	envelope	cellular_component	0.002094	0.26355	5	38	401	17749	comp51579_c0,comp47703_c0,comp53332_c0,comp53838_c1,comp50351_c0
GO:0009059	macromolecule biosynthetic process	biological_process	0.0021223	0.26355	15	38	3106	17749	comp54623_c0,comp44440_c0,comp39099_c0,comp49899_c0,comp44195_c0,comp51929_c0,comp41728_c0,comp45343_c2,comp47703_c0,comp52223_c0,comp44254_c0,comp36863_c0,comp53838_c1,comp46439_c0,comp47517_c0
GO:0010467	gene expression	biological_process	0.0028969	0.35175	14	38	2862	17749	comp46439_c0,comp44254_c0,comp52223_c0,comp53838_c1,comp36863_c0,comp44440_c0,comp54623_c0,comp45343_c2,comp51929_c0,comp41728_c0,comp47703_c0,comp39099_c0,comp44195_c0,comp49899_c0
GO:0044237	cellular metabolic process	biological_process	0.003772	0.44805	27	38	8046	17749	comp52087_c0,comp46439_c0,comp45511_c0,comp52223_c0,comp36863_c0,comp45273_c0,comp51202_c0,comp47517_c0,comp42658_c0,comp44440_c0,comp41728_c0,comp47703_c0,comp50351_c0,comp44254_c0,comp53838_c1,comp46873_c0,comp53246_c0,comp51579_c0,comp54623_c0,comp53332_c0,comp51929_c0,comp45343_c2,comp49181_c2,comp52779_c0,comp39099_c0,comp44195_c0,comp49899_c0
GO:0008152	metabolic process	biological_process	0.0042147	0.48998	31	38	10162	17749	comp39099_c0,comp44195_c0,comp49899_c0,comp45343_c2,comp51929_c0,comp49181_c2,comp52779_c0,comp50710_c0,comp54623_c0,comp53332_c0,comp38816_c0,comp51579_c0,comp44627_c0,comp46873_c0,comp53246_c0,comp44254_c0,comp53838_c1,comp50351_c0,comp41728_c0,comp47703_c0,comp44440_c0,comp32976_c0,comp51202_c0,comp47517_c0,comp42658_c0,comp45273_c0,comp52223_c0,comp45511_c0,comp36863_c0,comp46439_c0,comp52087…
GO:0009058	biosynthetic process	biological_process	0.0048306	0.53199	18	38	4378	17749	comp50351_c0,comp44254_c0,comp53838_c1,comp51929_c0,comp45343_c2,comp39099_c0,comp49899_c0,comp44195_c0,comp54623_c0,comp45273_c0,comp47517_c0,comp42658_c0,comp46439_c0,comp52223_c0,comp36863_c0,comp41728_c0,comp47703_c0,comp44440_c0
GO:0044238	primary metabolic process	biological_process	0.0049323	0.53199	27	38	8122	17749	comp46873_c0,comp51579_c0,comp44627_c0,comp50351_c0,comp44254_c0,comp53838_c1,comp45343_c2,comp51929_c0,comp49181_c2,comp52779_c0,comp39099_c0,comp49899_c0,comp44195_c0,comp54623_c0,comp45273_c0,comp51202_c0,comp47517_c0,comp42658_c0,comp52087_c0,comp46439_c0,comp45511_c0,comp52223_c0,comp36863_c0,comp41728_c0,comp47703_c0,comp44440_c0,comp32976_c0
GO:0043234	protein complex	cellular_component	0.0050081	0.53199	14	38	2941	17749	comp52223_c0,comp44254_c0,comp36863_c0,comp50351_c0,comp54623_c0,comp53332_c0,comp44440_c0,comp32976_c0,comp39099_c0,comp44195_c0,comp49899_c0,comp51929_c0,comp45343_c2,comp47703_c0
GO:0031090	organelle membrane	cellular_component	0.0050416	0.53199	5	38	475	17749	comp51579_c0,comp53332_c0,comp53838_c1,comp50351_c0,comp32976_c0
GO:0044249	cellular biosynthetic process	biological_process	0.0051914	0.53199	17	38	4050	17749	comp45273_c0,comp47517_c0,comp46439_c0,comp52223_c0,comp36863_c0,comp41728_c0,comp47703_c0,comp44440_c0,comp50351_c0,comp44254_c0,comp53838_c1,comp51929_c0,comp45343_c2,comp39099_c0,comp49899_c0,comp44195_c0,comp54623_c0
GO:0043231	intracellular membrane-bounded organelle	cellular_component	0.0051989	0.53199	15	38	3324	17749	comp51579_c0,comp50351_c0,comp44254_c0,comp53838_c1,comp36863_c0,comp45343_c2,comp51929_c0,comp47703_c0,comp39099_c0,comp49899_c0,comp44195_c0,comp44440_c0,comp32976_c0,comp54623_c0,comp53332_c0
GO:0043227	membrane-bounded organelle	cellular_component	0.0052575	0.53199	15	38	3328	17749	comp32976_c0,comp44440_c0,comp53332_c0,comp54623_c0,comp47703_c0,comp45343_c2,comp51929_c0,comp44195_c0,comp49899_c0,comp39099_c0,comp50351_c0,comp53838_c1,comp36863_c0,comp44254_c0,comp51579_c0
GO:0006118	electron transport	biological_process	0.0068229	0.67783	4	38	349	17749	comp52087_c0,comp53332_c0,comp45273_c0,comp53246_c0
GO:1901576	organic substance biosynthetic process	biological_process	0.0075919	0.74075	17	38	4205	17749	comp50351_c0,comp53838_c1,comp44254_c0,comp45343_c2,comp51929_c0,comp49899_c0,comp44195_c0,comp39099_c0,comp54623_c0,comp45273_c0,comp47517_c0,comp46439_c0,comp36863_c0,comp52223_c0,comp47703_c0,comp41728_c0,comp44440_c0
GO:0009987	cellular process	biological_process	0.007943	0.76141	31	38	10458	17749	comp53838_c1,comp46482_c0,comp44254_c0,comp50351_c0,comp51579_c0,comp53246_c0,comp46873_c0,comp53332_c0,comp54623_c0,comp48022_c0,comp49899_c0,comp44195_c0,comp39099_c0,comp52779_c0,comp49181_c2,comp51929_c0,comp45343_c2,comp36863_c0,comp45511_c0,comp52223_c0,comp46439_c0,comp52087_c0,comp47517_c0,comp42658_c0,comp51202_c0,comp46861_c0,comp45273_c0,comp32976_c0,comp44440_c0,comp47703_c0,comp41728…
GO:0005739	mitochondrion	cellular_component	0.0085177	0.80243	4	38	377	17749	comp51579_c0,comp50351_c0,comp53332_c0,comp53838_c1
GO:0006139	nucleobase-containing compound metabolic process	biological_process	0.0087957	0.81352	16	38	3852	17749	comp47703_c0,comp41728_c0,comp44440_c0,comp36863_c0,comp52223_c0,comp46439_c0,comp44195_c0,comp49899_c0,comp39099_c0,comp45343_c2,comp51929_c0,comp54623_c0,comp51579_c0,comp53838_c1,comp44254_c0,comp50351_c0
GO:0090304	nucleic acid metabolic process	biological_process	0.0089333	0.81352	14	38	3154	17749	comp53838_c1,comp36863_c0,comp52223_c0,comp44254_c0,comp46439_c0,comp54623_c0,comp44440_c0,comp44195_c0,comp49899_c0,comp39099_c0,comp47703_c0,comp45343_c2,comp51929_c0,comp41728_c0
GO:0046483	heterocycle metabolic process	biological_process	0.0095166	0.85244	17	38	4229	17749	comp44440_c0,comp41728_c0,comp47703_c0,comp52223_c0,comp36863_c0,comp46439_c0,comp45273_c0,comp54623_c0,comp39099_c0,comp49899_c0,comp44195_c0,comp51929_c0,comp45343_c2,comp44254_c0,comp53838_c1,comp50351_c0,comp51579_c0
GO:0005741	mitochondrial outer membrane	cellular_component	0.01017	0.89624	2	38	66	17749	comp53838_c1,comp51579_c0
GO:0071704	organic substance metabolic process	biological_process	0.010561	0.90322	27	38	8501	17749	comp46873_c0,comp51579_c0,comp44627_c0,comp50351_c0,comp44254_c0,comp53838_c1,comp51929_c0,comp45343_c2,comp49181_c2,comp52779_c0,comp39099_c0,comp49899_c0,comp44195_c0,comp54623_c0,comp45273_c0,comp51202_c0,comp47517_c0,comp42658_c0,comp46439_c0,comp52087_c0,comp52223_c0,comp45511_c0,comp36863_c0,comp41728_c0,comp47703_c0,comp44440_c0,comp32976_c0
GO:0008447	L-ascorbate oxidase activity	molecular_function	0.010699	0.90322	1	38	5	17749	comp52087_c0
GO:0034641	cellular nitrogen compound metabolic process	biological_process	0.010745	0.90322	17	38	4282	17749	comp44254_c0,comp53838_c1,comp50351_c0,comp51579_c0,comp54623_c0,comp39099_c0,comp44195_c0,comp49899_c0,comp51929_c0,comp45343_c2,comp52223_c0,comp36863_c0,comp46439_c0,comp45273_c0,comp44440_c0,comp41728_c0,comp47703_c0
GO:0031968	organelle outer membrane	cellular_component	0.011095	0.90536	2	38	68	17749	comp53838_c1,comp51579_c0
GO:0004601	peroxidase activity	molecular_function	0.011433	0.90536	2	38	88	17749	comp50710_c0,comp53246_c0
GO:0006804	peroxidase reaction	biological_process	0.011433	0.90536	2	38	88	17749	comp53246_c0,comp50710_c0
GO:0016684	oxidoreductase activity, acting on peroxide as acceptor	molecular_function	0.011433	0.90536	2	38	88	17749	comp50710_c0,comp53246_c0
GO:0031099	regeneration	biological_process	0.012691	0.97026	1	38	5	17749	comp45343_c2
GO:0042246	tissue regeneration	biological_process	0.012691	0.97026	1	38	5	17749	comp45343_c2
GO:1901360	organic cyclic compound metabolic process	biological_process	0.012785	0.97026	17	38	4355	17749	comp44440_c0,comp41728_c0,comp47703_c0,comp52223_c0,comp36863_c0,comp46439_c0,comp45273_c0,comp54623_c0,comp39099_c0,comp49899_c0,comp44195_c0,comp51929_c0,comp45343_c2,comp44254_c0,comp53838_c1,comp50351_c0,comp51579_c0
GO:0019852	L-ascorbic acid metabolic process	biological_process	0.013444	0.98779	1	38	6	17749	comp52087_c0
GO:0005634	nucleus	cellular_component	0.013923	0.98779	11	38	2297	17749	comp36863_c0,comp53838_c1,comp44254_c0,comp44195_c0,comp49899_c0,comp39099_c0,comp47703_c0,comp51929_c0,comp45343_c2,comp54623_c0,comp44440_c0
GO:0080030	methyl indole-3-acetate esterase activity	molecular_function	0.014258	0.98779	1	38	9	17749	comp42658_c0
GO:0080031	methyl salicylate esterase activity	molecular_function	0.014258	0.98779	1	38	9	17749	comp42658_c0
GO:0080032	methyl jasmonate esterase activity	molecular_function	0.014258	0.98779	1	38	9	17749	comp42658_c0
GO:0008320	protein transmembrane transporter activity	molecular_function	0.014742	0.98779	1	38	7	17749	comp47703_c0
GO:0015450	P-P-bond-hydrolysis-driven protein transmembrane transporter activity	molecular_function	0.014742	0.98779	1	38	7	17749	comp47703_c0
GO:0003935	GTP cyclohydrolase II activity	molecular_function	0.015004	0.98779	1	38	6	17749	comp45273_c0
GO:0001523	retinoid metabolic process	biological_process	0.015005	0.98779	1	38	10	17749	comp42658_c0
GO:0042572	retinol metabolic process	biological_process	0.015005	0.98779	1	38	10	17749	comp42658_c0
GO:0050253	retinyl-palmitate esterase activity	molecular_function	0.015005	0.98779	1	38	10	17749	comp42658_c0
GO:0006979	response to oxidative stress	biological_process	0.017141	1	2	38	109	17749	comp53246_c0,comp50710_c0
GO:0050664	oxidoreductase activity, acting on NAD(P)H, oxygen as acceptor	molecular_function	0.017666	1	1	38	8	17749	comp53246_c0
GO:0032991	macromolecular complex	cellular_component	0.018258	1	14	38	3528	17749	comp50351_c0,comp44254_c0,comp52223_c0,comp36863_c0,comp51929_c0,comp45343_c2,comp47703_c0,comp39099_c0,comp44195_c0,comp49899_c0,comp44440_c0,comp32976_c0,comp54623_c0,comp53332_c0
GO:0008883	glutamyl-tRNA reductase activity	molecular_function	0.019075	1	1	38	7	17749	comp51929_c0
GO:0003933	GTP cyclohydrolase activity	molecular_function	0.019199	1	1	38	8	17749	comp45273_c0
GO:0005509	calcium ion binding	molecular_function	0.019241	1	3	38	258	17749	comp48022_c0,comp46861_c0,comp53246_c0
GO:0016101	diterpenoid metabolic process	biological_process	0.01934	1	1	38	13	17749	comp42658_c0
GO:0015980	energy derivation by oxidation of organic compounds	biological_process	0.019742	1	3	38	242	17749	comp53332_c0,comp52779_c0,comp53246_c0
GO:0004091	carboxylesterase activity	molecular_function	0.020297	1	1	38	11	17749	comp42658_c0
GO:0006725	cellular aromatic compound metabolic process	biological_process	0.021477	1	16	38	4214	17749	comp52223_c0,comp36863_c0,comp46439_c0,comp44440_c0,comp41728_c0,comp47703_c0,comp44254_c0,comp53838_c1,comp50351_c0,comp51579_c0,comp54623_c0,comp39099_c0,comp49899_c0,comp44195_c0,comp51929_c0,comp45343_c2
GO:0008242	omega peptidase activity	molecular_function	0.021931	1	1	38	13	17749	comp32976_c0
GO:0006767	water-soluble vitamin metabolic process	biological_process	0.02228	1	3	38	237	17749	comp51929_c0,comp45273_c0,comp52087_c0
GO:0006766	vitamin metabolic process	biological_process	0.023241	1	3	38	241	17749	comp52087_c0,comp45273_c0,comp51929_c0
GO:0004135	amylo-alpha-1,6-glucosidase activity	molecular_function	0.026438	1	1	38	10	17749	comp52779_c0
GO:0005980	glycogen catabolic process	biological_process	0.026438	1	1	38	10	17749	comp52779_c0
GO:0043170	macromolecule metabolic process	biological_process	0.027064	1	21	38	6334	17749	comp54623_c0,comp49899_c0,comp44195_c0,comp39099_c0,comp52779_c0,comp45343_c2,comp51929_c0,comp49181_c2,comp53838_c1,comp44254_c0,comp44627_c0,comp46873_c0,comp32976_c0,comp44440_c0,comp47703_c0,comp41728_c0,comp36863_c0,comp52223_c0,comp45511_c0,comp46439_c0,comp47517_c0
GO:0016209	antioxidant activity	molecular_function	0.027181	1	2	38	132	17749	comp50710_c0,comp53246_c0
GO:0022884	macromolecule transmembrane transporter activity	molecular_function	0.028786	1	1	38	15	17749	comp47703_c0
GO:0044455	mitochondrial membrane part	cellular_component	0.029888	1	2	38	128	17749	comp50351_c0,comp53332_c0
GO:0006813	potassium ion transport	biological_process	0.031839	1	2	38	115	17749	comp51579_c0,comp51929_c0
GO:0008053	mitochondrial fusion	biological_process	0.032712	1	1	38	12	17749	comp51579_c0
GO:0005578	proteinaceous extracellular matrix	cellular_component	0.032814	1	2	38	127	17749	comp48022_c0,comp46861_c0
GO:0015672	monovalent inorganic cation transport	biological_process	0.032941	1	4	38	530	17749	comp51579_c0,comp51929_c0,comp53332_c0,comp50351_c0
GO:0016021	integral to membrane	cellular_component	0.032985	1	9	38	1952	17749	comp47207_c0,comp47703_c0,comp45343_c2,comp53332_c0,comp32976_c0,comp44440_c0,comp51579_c0,comp53246_c0,comp44254_c0
GO:0031012	extracellular matrix	cellular_component	0.034248	1	2	38	131	17749	comp48022_c0,comp46861_c0
GO:0009251	glucan catabolic process	biological_process	0.034596	1	1	38	13	17749	comp52779_c0
GO:0031224	intrinsic to membrane	cellular_component	0.03519	1	9	38	1976	17749	comp45343_c2,comp47703_c0,comp47207_c0,comp53332_c0,comp44440_c0,comp32976_c0,comp51579_c0,comp53246_c0,comp44254_c0
GO:0019867	outer membrane	cellular_component	0.035362	1	2	38	119	17749	comp51579_c0,comp53838_c1
GO:0019238	cyclohydrolase activity	molecular_function	0.035406	1	1	38	14	17749	comp45273_c0
GO:0044247	cellular polysaccharide catabolic process	biological_process	0.035437	1	1	38	14	17749	comp52779_c0
GO:0004133	glycogen debranching enzyme activity	molecular_function	0.036629	1	1	38	13	17749	comp52779_c0
GO:0004134	4-alpha-glucanotransferase activity	molecular_function	0.036629	1	1	38	13	17749	comp52779_c0
GO:0033926	glycopeptide alpha-N-acetylgalactosaminidase activity	molecular_function	0.037657	1	1	38	15	17749	comp52779_c0
GO:0022904	respiratory electron transport chain	biological_process	0.037964	1	2	38	139	17749	comp53246_c0,comp53332_c0
GO:0016762	xyloglucan:xyloglucosyl transferase activity	molecular_function	0.039581	1	1	38	22	17749	comp49181_c2
GO:0005743	mitochondrial inner membrane	cellular_component	0.040495	1	2	38	153	17749	comp50351_c0,comp53332_c0
GO:0004143	diacylglycerol kinase activity	molecular_function	0.040772	1	1	38	16	17749	comp51202_c0
GO:0007205	protein kinase C-activating G-protein coupled receptor signaling pathway	biological_process	0.040772	1	1	38	16	17749	comp51202_c0
GO:0044260	cellular macromolecule metabolic process	biological_process	0.042213	1	19	38	5789	17749	comp39099_c0,comp49899_c0,comp44195_c0,comp49181_c2,comp45343_c2,comp51929_c0,comp52779_c0,comp54623_c0,comp46873_c0,comp44254_c0,comp53838_c1,comp41728_c0,comp47703_c0,comp44440_c0,comp47517_c0,comp52223_c0,comp45511_c0,comp36863_c0,comp46439_c0
GO:0048284	organelle fusion	biological_process	0.043571	1	1	38	16	17749	comp51579_c0
GO:0019866	organelle inner membrane	cellular_component	0.044301	1	2	38	162	17749	comp50351_c0,comp53332_c0
GO:0005977	glycogen metabolic process	biological_process	0.044345	1	1	38	17	17749	comp52779_c0
GO:0006112	energy reserve metabolic process	biological_process	0.044345	1	1	38	17	17749	comp52779_c0
GO:0043229	intracellular organelle	cellular_component	0.04482	1	15	38	4353	17749	comp51579_c0,comp44254_c0,comp53838_c1,comp36863_c0,comp50351_c0,comp39099_c0,comp44195_c0,comp49899_c0,comp51929_c0,comp45343_c2,comp47703_c0,comp54623_c0,comp53332_c0,comp44440_c0,comp32976_c0
GO:0006807	nitrogen compound metabolic process	biological_process	0.045035	1	17	38	4980	17749	comp51929_c0,comp45343_c2,comp39099_c0,comp44195_c0,comp49899_c0,comp54623_c0,comp51579_c0,comp50351_c0,comp44254_c0,comp53838_c1,comp41728_c0,comp47703_c0,comp44440_c0,comp45273_c0,comp46439_c0,comp52223_c0,comp36863_c0
GO:0043226	organelle	cellular_component	0.045147	1	15	38	4357	17749	comp51929_c0,comp45343_c2,comp47703_c0,comp39099_c0,comp44195_c0,comp49899_c0,comp44440_c0,comp32976_c0,comp54623_c0,comp53332_c0,comp51579_c0,comp50351_c0,comp44254_c0,comp36863_c0,comp53838_c1
GO:0009231	riboflavin biosynthetic process	biological_process	0.046182	1	1	38	20	17749	comp45273_c0
GO:0042727	flavin-containing compound biosynthetic process	biological_process	0.046182	1	1	38	20	17749	comp45273_c0
GO:0016651	oxidoreductase activity, acting on NAD(P)H	molecular_function	0.046489	1	2	38	133	17749	comp53246_c0,comp45273_c0
GO:0010333	terpene synthase activity	molecular_function	0.047098	1	1	38	22	17749	comp38816_c0
GO:0048589	developmental growth	biological_process	0.048982	1	1	38	22	17749	comp45343_c2
GO:0006944	cellular membrane fusion	biological_process	0.050224	1	1	38	19	17749	comp51579_c0
GO:0009878	nodule morphogenesis	biological_process	0.051245	1	1	38	21	17749	comp46439_c0
GO:0044111	development involved in symbiotic interaction	biological_process	0.051245	1	1	38	21	17749	comp46439_c0
GO:0044275	cellular carbohydrate catabolic process	biological_process	0.053338	1	1	38	24	17749	comp52779_c0
GO:0008839	4-hydroxy-tetrahydrodipicolinate reductase	molecular_function	0.053795	1	1	38	25	17749	comp51929_c0
GO:0009306	protein secretion	biological_process	0.05672	1	1	38	28	17749	comp47703_c0
GO:0022891	substrate-specific transmembrane transporter activity	molecular_function	0.0568	1	5	38	906	17749	comp53332_c0,comp46482_c0,comp50351_c0,comp51579_c0,comp47703_c0
GO:0008677	2-dehydropantoate 2-reductase activity	molecular_function	0.058132	1	1	38	23	17749	comp51929_c0
GO:0016814	hydrolase activity, acting on carbon-nitrogen (but not peptide) bonds, in cyclic amidines	molecular_function	0.061197	1	1	38	28	17749	comp45273_c0
GO:0071804	cellular potassium ion transport	biological_process	0.061225	1	1	38	25	17749	comp51579_c0
GO:0071805	potassium ion transmembrane transport	biological_process	0.061225	1	1	38	25	17749	comp51579_c0
GO:0044724	single-organism carbohydrate catabolic process	biological_process	0.062864	1	2	38	166	17749	comp52779_c0,comp51929_c0
GO:0044425	membrane part	cellular_component	0.063361	1	10	38	2563	17749	comp44440_c0,comp32976_c0,comp53332_c0,comp45343_c2,comp47703_c0,comp47207_c0,comp50351_c0,comp44254_c0,comp53246_c0,comp51579_c0
GO:0009886	post-embryonic morphogenesis	biological_process	0.064625	1	1	38	27	17749	comp46439_c0
GO:0044262	cellular carbohydrate metabolic process	biological_process	0.065092	1	4	38	608	17749	comp49181_c2,comp51929_c0,comp52779_c0,comp47517_c0
GO:0022900	electron transport chain	biological_process	0.065389	1	2	38	187	17749	comp53246_c0,comp53332_c0
GO:0009888	tissue development	biological_process	0.068343	1	1	38	33	17749	comp45343_c2
GO:0009089	lysine biosynthetic process via diaminopimelate	biological_process	0.068983	1	1	38	32	17749	comp51929_c0
GO:0046451	diaminopimelate metabolic process	biological_process	0.068983	1	1	38	32	17749	comp51929_c0
GO:0022892	substrate-specific transporter activity	molecular_function	0.069768	1	5	38	959	17749	comp47703_c0,comp51579_c0,comp50351_c0,comp53332_c0,comp46482_c0
GO:0005746	mitochondrial respiratory chain	cellular_component	0.070042	1	1	38	38	17749	comp53332_c0
GO:0015077	monovalent inorganic cation transmembrane transporter activity	molecular_function	0.070176	1	3	38	431	17749	comp53332_c0,comp50351_c0,comp51579_c0
GO:0016838	carbon-oxygen lyase activity, acting on phosphates	molecular_function	0.072538	1	1	38	32	17749	comp38816_c0
GO:0042364	water-soluble vitamin biosynthetic process	biological_process	0.073209	1	2	38	176	17749	comp51929_c0,comp45273_c0
GO:0042278	purine nucleoside metabolic process	biological_process	0.073589	1	3	38	420	17749	comp51579_c0,comp52223_c0,comp50351_c0
GO:0046128	purine ribonucleoside metabolic process	biological_process	0.073589	1	3	38	420	17749	comp50351_c0,comp52223_c0,comp51579_c0
GO:0009110	vitamin biosynthetic process	biological_process	0.076044	1	2	38	180	17749	comp51929_c0,comp45273_c0
GO:0016020	membrane	cellular_component	0.076695	1	14	38	4169	17749	comp45273_c0,comp53246_c0,comp51579_c0,comp47517_c0,comp50351_c0,comp44254_c0,comp53838_c1,comp46482_c0,comp45343_c2,comp47207_c0,comp47703_c0,comp44440_c0,comp32976_c0,comp53332_c0
GO:0048856	anatomical structure development	biological_process	0.0768	1	2	38	201	17749	comp45343_c2,comp46439_c0
GO:0009055	electron carrier activity	molecular_function	0.07695	1	2	38	226	17749	comp53246_c0,comp53332_c0
GO:0016682	oxidoreductase activity, acting on diphenols and related substances as donors, oxygen as acceptor	molecular_function	0.077485	1	1	38	33	17749	comp52087_c0
GO:0004553	hydrolase activity, hydrolyzing O-glycosyl compounds	molecular_function	0.078531	1	3	38	448	17749	comp45273_c0,comp52779_c0,comp49181_c2
GO:0012507	ER to Golgi transport vesicle membrane	cellular_component	0.078551	1	1	38	30	17749	comp32976_c0
GO:0030127	COPII vesicle coat	cellular_component	0.078551	1	1	38	30	17749	comp32976_c0
GO:0030134	ER to Golgi transport vesicle	cellular_component	0.078551	1	1	38	30	17749	comp32976_c0
GO:0016052	carbohydrate catabolic process	biological_process	0.081259	1	2	38	190	17749	comp52779_c0,comp51929_c0
GO:0009119	ribonucleoside metabolic process	biological_process	0.081964	1	3	38	437	17749	comp51579_c0,comp52223_c0,comp50351_c0
GO:0045333	cellular respiration	biological_process	0.088853	1	2	38	214	17749	comp53246_c0,comp53332_c0
GO:0009877	nodulation	biological_process	0.089082	1	1	38	39	17749	comp46439_c0
GO:0009085	lysine biosynthetic process	biological_process	0.090413	1	1	38	39	17749	comp51929_c0
GO:0005975	carbohydrate metabolic process	biological_process	0.092058	1	6	38	1307	17749	comp52087_c0,comp47517_c0,comp45273_c0,comp52779_c0,comp49181_c2,comp51929_c0
GO:0004558	alpha-glucosidase activity	molecular_function	0.092118	1	1	38	40	17749	comp52779_c0
GO:0009116	nucleoside metabolic process	biological_process	0.092378	1	3	38	461	17749	comp50351_c0,comp52223_c0,comp51579_c0
GO:0006091	generation of precursor metabolites and energy	biological_process	0.092939	1	3	38	458	17749	comp53332_c0,comp53246_c0,comp52779_c0
GO:0016798	hydrolase activity, acting on glycosyl bonds	molecular_function	0.093164	1	3	38	483	17749	comp49181_c2,comp52779_c0,comp45273_c0
GO:0000272	polysaccharide catabolic process	biological_process	0.094499	1	1	38	37	17749	comp52779_c0
GO:0006888	ER to Golgi vesicle-mediated transport	biological_process	0.094529	1	1	38	39	17749	comp32976_c0
GO:0019354	siroheme biosynthetic process	biological_process	0.096954	1	1	38	36	17749	comp51929_c0
GO:0043115	precorrin-2 dehydrogenase activity	molecular_function	0.096954	1	1	38	36	17749	comp51929_c0
GO:0046156	siroheme metabolic process	biological_process	0.096954	1	1	38	36	17749	comp51929_c0
GO:0004129	cytochrome-c oxidase activity	molecular_function	0.09839	1	1	38	56	17749	comp53332_c0
GO:0006123	mitochondrial electron transport, cytochrome c to oxygen	biological_process	0.09839	1	1	38	56	17749	comp53332_c0
GO:0016675	oxidoreductase activity, acting on a heme group of donors	molecular_function	0.09839	1	1	38	56	17749	comp53332_c0
GO:0016676	oxidoreductase activity, acting on a heme group of donors, oxygen as acceptor	molecular_function	0.09839	1	1	38	56	17749	comp53332_c0
GO:0045277	respiratory chain complex IV	cellular_component	0.09839	1	1	38	56	17749	comp53332_c0
GO:0030658	transport vesicle membrane	cellular_component	0.10064	1	1	38	39	17749	comp32976_c0
GO:0061025	membrane fusion	biological_process	0.10072	1	1	38	42	17749	comp51579_c0
GO:0000276	mitochondrial proton-transporting ATP synthase complex, coupling factor F(o)	cellular_component	0.10091	1	1	38	52	17749	comp50351_c0
GO:0048046	apoplast	cellular_component	0.10311	1	1	38	54	17749	comp49181_c2
GO:0005623	cell	cellular_component	0.10356	1	18	38	6093	17749	comp36863_c0,comp52223_c0,comp45273_c0,comp32976_c0,comp44440_c0,comp47703_c0,comp50351_c0,comp53838_c1,comp44254_c0,comp51579_c0,comp53332_c0,comp54623_c0,comp45343_c2,comp49181_c2,comp51929_c0,comp49899_c0,comp44195_c0,comp39099_c0
GO:0044464	cell part	cellular_component	0.10356	1	18	38	6093	17749	comp53838_c1,comp44254_c0,comp50351_c0,comp51579_c0,comp53332_c0,comp54623_c0,comp49899_c0,comp44195_c0,comp39099_c0,comp45343_c2,comp49181_c2,comp51929_c0,comp36863_c0,comp52223_c0,comp45273_c0,comp32976_c0,comp44440_c0,comp47703_c0
GO:0004616	phosphogluconate dehydrogenase (decarboxylating) activity	molecular_function	0.10507	1	1	38	42	17749	comp51929_c0
GO:0019521	D-gluconate metabolic process	biological_process	0.10507	1	1	38	42	17749	comp51929_c0
GO:0019520	aldonic acid metabolic process	biological_process	0.106	1	1	38	43	17749	comp51929_c0
GO:0030133	transport vesicle	cellular_component	0.10673	1	1	38	45	17749	comp32976_c0
GO:0015002	heme-copper terminal oxidase activity	molecular_function	0.10684	1	1	38	59	17749	comp53332_c0
GO:0000155	phosphorelay sensor kinase activity	molecular_function	0.10697	1	1	38	48	17749	comp53332_c0
GO:0042060	wound healing	biological_process	0.1081	1	1	38	52	17749	comp45343_c2
GO:0006811	ion transport	biological_process	0.11079	1	5	38	1108	17749	comp50351_c0,comp53332_c0,comp46482_c0,comp51929_c0,comp51579_c0
GO:0050661	NADP binding	molecular_function	0.11178	1	1	38	50	17749	comp51929_c0
GO:0046085	adenosine metabolic process	biological_process	0.11233	1	1	38	43	17749	comp52223_c0
GO:0070525	threonylcarbamoyladenosine metabolic process	biological_process	0.11233	1	1	38	43	17749	comp52223_c0
GO:0070526	threonylcarbamoyladenosine biosynthetic process	biological_process	0.11233	1	1	38	43	17749	comp52223_c0
GO:0016620	oxidoreductase activity, acting on the aldehyde or oxo group of donors, NAD or NADP as acceptor	molecular_function	0.11278	1	1	38	53	17749	comp51929_c0
GO:0022857	transmembrane transporter activity	molecular_function	0.11329	1	5	38	1119	17749	comp51579_c0,comp47703_c0,comp46482_c0,comp53332_c0,comp50351_c0
GO:0006771	riboflavin metabolic process	biological_process	0.11581	1	1	38	49	17749	comp45273_c0
GO:0042726	flavin-containing compound metabolic process	biological_process	0.11581	1	1	38	49	17749	comp45273_c0
GO:0055114	oxidation-reduction process	biological_process	0.11801	1	7	38	1863	17749	comp50710_c0,comp53332_c0,comp52087_c0,comp51929_c0,comp53246_c0,comp52779_c0,comp45273_c0
GO:0008565	protein transporter activity	molecular_function	0.11881	1	1	38	51	17749	comp47703_c0
GO:0016044	cellular membrane organization	biological_process	0.12113	1	1	38	48	17749	comp51579_c0
GO:1901657	glycosyl compound metabolic process	biological_process	0.12172	1	3	38	514	17749	comp52223_c0,comp50351_c0,comp51579_c0
GO:0015926	glucosidase activity	molecular_function	0.12182	1	1	38	57	17749	comp52779_c0
GO:0005753	mitochondrial proton-transporting ATP synthase complex	cellular_component	0.12195	1	1	38	64	17749	comp50351_c0
GO:0044264	cellular polysaccharide metabolic process	biological_process	0.1255	1	3	38	489	17749	comp49181_c2,comp52779_c0,comp47517_c0
GO:0016679	oxidoreductase activity, acting on diphenols and related substances as donors	molecular_function	0.12684	1	1	38	62	17749	comp52087_c0
GO:0009526	plastid envelope	cellular_component	0.12728	1	1	38	61	17749	comp47703_c0
GO:0009941	chloroplast envelope	cellular_component	0.12728	1	1	38	61	17749	comp47703_c0
GO:0009395	phospholipid catabolic process	biological_process	0.12833	1	1	38	56	17749	comp51202_c0
GO:0045263	proton-transporting ATP synthase complex, coupling factor F(o)	cellular_component	0.12843	1	1	38	70	17749	comp50351_c0
GO:0015075	ion transmembrane transporter activity	molecular_function	0.13057	1	4	38	843	17749	comp51579_c0,comp53332_c0,comp46482_c0,comp50351_c0
GO:0003857	3-hydroxyacyl-CoA dehydrogenase activity	molecular_function	0.13079	1	1	38	52	17749	comp51929_c0
GO:0005976	polysaccharide metabolic process	biological_process	0.13086	1	3	38	499	17749	comp47517_c0,comp49181_c2,comp52779_c0
GO:0009611	response to wounding	biological_process	0.13235	1	1	38	68	17749	comp45343_c2
GO:0044424	intracellular part	cellular_component	0.13274	1	16	38	5431	17749	comp36863_c0,comp52223_c0,comp32976_c0,comp44440_c0,comp47703_c0,comp50351_c0,comp53838_c1,comp44254_c0,comp51579_c0,comp53332_c0,comp54623_c0,comp51929_c0,comp45343_c2,comp49899_c0,comp44195_c0,comp39099_c0
GO:0004673	protein histidine kinase activity	molecular_function	0.13353	1	1	38	61	17749	comp53332_c0
GO:0009365	protein histidine kinase complex	cellular_component	0.13353	1	1	38	61	17749	comp53332_c0
GO:0006783	heme biosynthetic process	biological_process	0.13392	1	1	38	54	17749	comp51929_c0
GO:0015079	potassium ion transmembrane transporter activity	molecular_function	0.13539	1	1	38	64	17749	comp51579_c0
GO:0007005	mitochondrion organization	biological_process	0.13844	1	1	38	60	17749	comp51579_c0
GO:0042168	heme metabolic process	biological_process	0.13857	1	1	38	56	17749	comp51929_c0
GO:0006550	isoleucine catabolic process	biological_process	0.13887	1	1	38	56	17749	comp51929_c0
GO:0006552	leucine catabolic process	biological_process	0.13887	1	1	38	56	17749	comp51929_c0
GO:0006574	valine catabolic process	biological_process	0.13887	1	1	38	56	17749	comp51929_c0
GO:0009083	branched-chain amino acid catabolic process	biological_process	0.13887	1	1	38	56	17749	comp51929_c0
GO:0044255	cellular lipid metabolic process	biological_process	0.13889	1	4	38	783	17749	comp51929_c0,comp51202_c0,comp47517_c0,comp42658_c0
GO:0018874	benzoate metabolic process	biological_process	0.13897	1	1	38	58	17749	comp51929_c0
GO:0030120	vesicle coat	cellular_component	0.14006	1	1	38	56	17749	comp32976_c0
GO:0030662	coated vesicle membrane	cellular_component	0.14006	1	1	38	56	17749	comp32976_c0
GO:0030135	coated vesicle	cellular_component	0.14147	1	1	38	58	17749	comp32976_c0
GO:0016775	phosphotransferase activity, nitrogenous group as acceptor	molecular_function	0.14208	1	1	38	66	17749	comp53332_c0
GO:0005996	monosaccharide metabolic process	biological_process	0.14348	1	2	38	273	17749	comp51929_c0,comp52087_c0
GO:0030659	cytoplasmic vesicle membrane	cellular_component	0.14458	1	1	38	59	17749	comp32976_c0
GO:0006812	cation transport	biological_process	0.14563	1	4	38	894	17749	comp50351_c0,comp53332_c0,comp51929_c0,comp51579_c0
GO:0016903	oxidoreductase activity, acting on the aldehyde or oxo group of donors	molecular_function	0.14593	1	1	38	67	17749	comp51929_c0
GO:0015939	pantothenate metabolic process	biological_process	0.14619	1	1	38	64	17749	comp51929_c0
GO:0015940	pantothenate biosynthetic process	biological_process	0.14619	1	1	38	64	17749	comp51929_c0
GO:0006073	cellular glucan metabolic process	biological_process	0.14673	1	2	38	293	17749	comp49181_c2,comp52779_c0
GO:0044042	glucan metabolic process	biological_process	0.14673	1	2	38	293	17749	comp52779_c0,comp49181_c2
GO:0006357	regulation of transcription from RNA polymerase II promoter	biological_process	0.14713	1	1	38	73	17749	comp44195_c0
GO:0009067	aspartate family amino acid biosynthetic process	biological_process	0.14879	1	1	38	63	17749	comp51929_c0
GO:0012506	vesicle membrane	cellular_component	0.14915	1	1	38	62	17749	comp32976_c0
GO:0001076	RNA polymerase II transcription factor binding transcription factor activity	molecular_function	0.14946	1	1	38	72	17749	comp44195_c0
GO:0001104	RNA polymerase II transcription cofactor activity	molecular_function	0.14946	1	1	38	72	17749	comp44195_c0
GO:0004721	phosphoprotein phosphatase activity	molecular_function	0.15021	1	1	38	63	17749	comp45511_c0
GO:0022890	inorganic cation transmembrane transporter activity	molecular_function	0.15041	1	3	38	584	17749	comp50351_c0,comp53332_c0,comp51579_c0
GO:0071944	cell periphery	cellular_component	0.15119	1	3	38	593	17749	comp44254_c0,comp49181_c2,comp45273_c0
GO:0016592	mediator complex	cellular_component	0.15122	1	1	38	73	17749	comp44195_c0
GO:0044421	extracellular region part	cellular_component	0.15161	1	2	38	303	17749	comp46861_c0,comp48022_c0
GO:0044242	cellular lipid catabolic process	biological_process	0.15184	1	1	38	66	17749	comp51202_c0
GO:0040007	growth	biological_process	0.15211	1	1	38	72	17749	comp45343_c2
GO:0006470	protein dephosphorylation	biological_process	0.15255	1	1	38	64	17749	comp45511_c0
GO:0006796	phosphate-containing compound metabolic process	biological_process	0.15276	1	8	38	2221	17749	comp51929_c0,comp53332_c0,comp46873_c0,comp51579_c0,comp51202_c0,comp47517_c0,comp50351_c0,comp45511_c0
GO:0032502	developmental process	biological_process	0.15389	1	2	38	303	17749	comp45343_c2,comp46439_c0
GO:0008171	O-methyltransferase activity	molecular_function	0.15465	1	1	38	74	17749	comp46439_c0
GO:0044433	cytoplasmic vesicle part	cellular_component	0.15465	1	1	38	64	17749	comp32976_c0
GO:0006793	phosphorus metabolic process	biological_process	0.1562	1	8	38	2233	17749	comp51929_c0,comp53332_c0,comp51579_c0,comp51202_c0,comp47517_c0,comp46873_c0,comp45511_c0,comp50351_c0
GO:0015985	energy coupled proton transport, down electrochemical gradient	biological_process	0.15759	1	1	38	85	17749	comp50351_c0
GO:0015986	ATP synthesis coupled proton transport	biological_process	0.15759	1	1	38	85	17749	comp50351_c0
GO:0070469	respiratory chain	cellular_component	0.16062	1	1	38	92	17749	comp53332_c0
GO:0009144	purine nucleoside triphosphate metabolic process	biological_process	0.16136	1	2	38	321	17749	comp50351_c0,comp51579_c0
GO:0009199	ribonucleoside triphosphate metabolic process	biological_process	0.16136	1	2	38	321	17749	comp50351_c0,comp51579_c0
GO:0009205	purine ribonucleoside triphosphate metabolic process	biological_process	0.16136	1	2	38	321	17749	comp51579_c0,comp50351_c0
GO:0019637	organophosphate metabolic process	biological_process	0.1629	1	4	38	887	17749	comp51579_c0,comp51202_c0,comp51929_c0,comp50351_c0
GO:0046434	organophosphate catabolic process	biological_process	0.16352	1	2	38	305	17749	comp51579_c0,comp51202_c0
GO:0045259	proton-transporting ATP synthase complex	cellular_component	0.16414	1	1	38	90	17749	comp50351_c0
GO:0015078	hydrogen ion transmembrane transporter activity	molecular_function	0.16501	1	2	38	332	17749	comp53332_c0,comp50351_c0
GO:0016655	oxidoreductase activity, acting on NAD(P)H, quinone or similar compound as acceptor	molecular_function	0.1661	1	1	38	71	17749	comp45273_c0
GO:0016023	cytoplasmic membrane-bounded vesicle	cellular_component	0.16648	1	1	38	74	17749	comp32976_c0
GO:0042537	benzene-containing compound metabolic process	biological_process	0.16674	1	1	38	70	17749	comp51929_c0
GO:0009141	nucleoside triphosphate metabolic process	biological_process	0.16782	1	2	38	327	17749	comp50351_c0,comp51579_c0
GO:0009791	post-embryonic development	biological_process	0.16839	1	1	38	78	17749	comp46439_c0
GO:0016311	dephosphorylation	biological_process	0.17326	1	1	38	74	17749	comp45511_c0
GO:0031988	membrane-bounded vesicle	cellular_component	0.17385	1	1	38	78	17749	comp32976_c0
GO:0061024	membrane organization	biological_process	0.17396	1	1	38	73	17749	comp51579_c0
GO:0007165	signal transduction	biological_process	0.17611	1	5	38	1263	17749	comp52223_c0,comp53332_c0,comp46861_c0,comp51202_c0,comp48022_c0
GO:0044765	single-organism transport	biological_process	0.17632	1	7	38	2008	17749	comp51929_c0,comp47703_c0,comp51579_c0,comp50351_c0,comp32976_c0,comp53332_c0,comp46482_c0
GO:0000160	phosphorelay signal transduction system	biological_process	0.17975	1	1	38	83	17749	comp53332_c0
GO:0023052	signaling	biological_process	0.17976	1	5	38	1273	17749	comp53332_c0,comp52223_c0,comp48022_c0,comp51202_c0,comp46861_c0
GO:0044700	single organism signaling	biological_process	0.17976	1	5	38	1273	17749	comp48022_c0,comp51202_c0,comp46861_c0,comp53332_c0,comp52223_c0
GO:0050896	response to stimulus	biological_process	0.18087	1	8	38	2422	17749	comp48022_c0,comp45343_c2,comp50710_c0,comp53332_c0,comp46861_c0,comp51202_c0,comp53246_c0,comp52223_c0
GO:0044723	single-organism carbohydrate metabolic process	biological_process	0.18105	1	4	38	882	17749	comp51929_c0,comp52779_c0,comp47517_c0,comp52087_c0
GO:0031410	cytoplasmic vesicle	cellular_component	0.1815	1	1	38	83	17749	comp32976_c0
GO:0004197	cysteine-type endopeptidase activity	molecular_function	0.18315	1	1	38	88	17749	comp32976_c0
GO:0032940	secretion by cell	biological_process	0.18327	1	1	38	86	17749	comp47703_c0
GO:0046903	secretion	biological_process	0.18327	1	1	38	86	17749	comp47703_c0
GO:0005622	intracellular	cellular_component	0.18468	1	16	38	5708	17749	comp54623_c0,comp53332_c0,comp51929_c0,comp45343_c2,comp39099_c0,comp49899_c0,comp44195_c0,comp50351_c0,comp44254_c0,comp53838_c1,comp51579_c0,comp44440_c0,comp32976_c0,comp47703_c0,comp52223_c0,comp36863_c0
GO:0005215	transporter activity	molecular_function	0.18601	1	5	38	1325	17749	comp50351_c0,comp53332_c0,comp46482_c0,comp47703_c0,comp51579_c0
GO:0044710	single-organism metabolic process	biological_process	0.18731	1	13	38	4336	17749	comp50351_c0,comp52087_c0,comp52223_c0,comp45273_c0,comp53246_c0,comp51579_c0,comp51202_c0,comp47517_c0,comp42658_c0,comp50710_c0,comp53332_c0,comp51929_c0,comp52779_c0
GO:0006573	valine metabolic process	biological_process	0.18749	1	1	38	80	17749	comp51929_c0
GO:0009117	nucleotide metabolic process	biological_process	0.18813	1	3	38	631	17749	comp51929_c0,comp51579_c0,comp50351_c0
GO:0031982	vesicle	cellular_component	0.18874	1	1	38	87	17749	comp32976_c0
GO:0006549	isoleucine metabolic process	biological_process	0.18968	1	1	38	81	17749	comp51929_c0
GO:0006551	leucine metabolic process	biological_process	0.19262	1	1	38	84	17749	comp51929_c0
GO:0034220	ion transmembrane transport	biological_process	0.19263	1	2	38	337	17749	comp51579_c0,comp50351_c0
GO:0006400	tRNA modification	biological_process	0.19351	1	1	38	85	17749	comp52223_c0
GO:0006810	transport	biological_process	0.19485	1	9	38	2789	17749	comp51579_c0,comp50351_c0,comp53838_c1,comp46482_c0,comp52223_c0,comp47703_c0,comp51929_c0,comp32976_c0,comp53332_c0
GO:0051234	establishment of localization	biological_process	0.19485	1	9	38	2789	17749	comp51579_c0,comp50351_c0,comp53838_c1,comp46482_c0,comp52223_c0,comp47703_c0,comp51929_c0,comp32976_c0,comp53332_c0
GO:0006754	ATP biosynthetic process	biological_process	0.19513	1	1	38	106	17749	comp50351_c0
GO:0016810	hydrolase activity, acting on carbon-nitrogen (but not peptide) bonds	molecular_function	0.19514	1	1	38	85	17749	comp45273_c0
GO:0046872	metal ion binding	molecular_function	0.19543	1	8	38	2459	17749	comp52087_c0,comp46439_c0,comp46861_c0,comp53206_c0,comp53246_c0,comp50710_c0,comp38816_c0,comp48022_c0
GO:0005886	plasma membrane	cellular_component	0.19718	1	2	38	359	17749	comp45273_c0,comp44254_c0
GO:0006818	hydrogen transport	biological_process	0.19816	1	2	38	361	17749	comp50351_c0,comp53332_c0
GO:0015992	proton transport	biological_process	0.19816	1	2	38	361	17749	comp53332_c0,comp50351_c0
GO:0006753	nucleoside phosphate metabolic process	biological_process	0.19874	1	3	38	650	17749	comp51929_c0,comp51579_c0,comp50351_c0
GO:0009150	purine ribonucleotide metabolic process	biological_process	0.19984	1	2	38	364	17749	comp50351_c0,comp51579_c0
GO:0009081	branched-chain amino acid metabolic process	biological_process	0.20004	1	1	38	87	17749	comp51929_c0
GO:0009142	nucleoside triphosphate biosynthetic process	biological_process	0.20145	1	1	38	111	17749	comp50351_c0
GO:0009145	purine nucleoside triphosphate biosynthetic process	biological_process	0.20145	1	1	38	111	17749	comp50351_c0
GO:0009201	ribonucleoside triphosphate biosynthetic process	biological_process	0.20145	1	1	38	111	17749	comp50351_c0
GO:0009206	purine ribonucleoside triphosphate biosynthetic process	biological_process	0.20145	1	1	38	111	17749	comp50351_c0
GO:0006163	purine nucleotide metabolic process	biological_process	0.20751	1	2	38	373	17749	comp51579_c0,comp50351_c0
GO:0000989	transcription factor binding transcription factor activity	molecular_function	0.20775	1	1	38	101	17749	comp44195_c0
GO:0003712	transcription cofactor activity	molecular_function	0.20775	1	1	38	101	17749	comp44195_c0
GO:0003968	RNA-directed RNA polymerase activity	molecular_function	0.21235	1	1	38	104	17749	comp52223_c0
GO:0031379	RNA-directed RNA polymerase complex	cellular_component	0.21235	1	1	38	104	17749	comp52223_c0
GO:0007154	cell communication	biological_process	0.21301	1	5	38	1357	17749	comp48022_c0,comp51202_c0,comp46861_c0,comp53332_c0,comp52223_c0
GO:0006098	pentose-phosphate shunt	biological_process	0.21327	1	1	38	97	17749	comp51929_c0
GO:0006740	NADPH regeneration	biological_process	0.21327	1	1	38	97	17749	comp51929_c0
GO:0008047	enzyme activator activity	molecular_function	0.21337	1	1	38	91	17749	comp49221_c0
GO:0005507	copper ion binding	molecular_function	0.21421	1	1	38	124	17749	comp52087_c0
GO:0004190	aspartic-type endopeptidase activity	molecular_function	0.21621	1	1	38	99	17749	comp44627_c0
GO:0070001	aspartic-type peptidase activity	molecular_function	0.21621	1	1	38	99	17749	comp44627_c0
GO:0008324	cation transmembrane transporter activity	molecular_function	0.21626	1	3	38	699	17749	comp50351_c0,comp53332_c0,comp51579_c0
GO:0006554	lysine catabolic process	biological_process	0.21663	1	1	38	89	17749	comp51929_c0
GO:0009068	aspartate family amino acid catabolic process	biological_process	0.21663	1	1	38	89	17749	comp51929_c0
GO:0016491	oxidoreductase activity	molecular_function	0.21728	1	6	38	1838	17749	comp53246_c0,comp45273_c0,comp51929_c0,comp52087_c0,comp53332_c0,comp50710_c0
GO:0000287	magnesium ion binding	molecular_function	0.21774	1	1	38	98	17749	comp38816_c0
GO:0051179	localization	biological_process	0.21911	1	9	38	2868	17749	comp50351_c0,comp46482_c0,comp53838_c1,comp52223_c0,comp51579_c0,comp32976_c0,comp53332_c0,comp47703_c0,comp51929_c0
GO:0043169	cation binding	molecular_function	0.21942	1	8	38	2544	17749	comp38816_c0,comp50710_c0,comp48022_c0,comp52087_c0,comp46439_c0,comp53246_c0,comp53206_c0,comp46861_c0
GO:0042775	mitochondrial ATP synthesis coupled electron transport	biological_process	0.21962	1	1	38	114	17749	comp53332_c0
GO:0009259	ribonucleotide metabolic process	biological_process	0.22163	1	2	38	387	17749	comp50351_c0,comp51579_c0
GO:0019693	ribose phosphate metabolic process	biological_process	0.22163	1	2	38	387	17749	comp51579_c0,comp50351_c0
GO:0016758	transferase activity, transferring hexosyl groups	molecular_function	0.22175	1	2	38	363	17749	comp49181_c2,comp52779_c0
GO:0006366	transcription from RNA polymerase II promoter	biological_process	0.22223	1	1	38	113	17749	comp44195_c0
GO:0043604	amide biosynthetic process	biological_process	0.22303	1	1	38	96	17749	comp51929_c0
GO:1901575	organic substance catabolic process	biological_process	0.22446	1	4	38	1002	17749	comp51929_c0,comp52779_c0,comp51579_c0,comp51202_c0
GO:0034754	cellular hormone metabolic process	biological_process	0.22543	1	1	38	114	17749	comp42658_c0
GO:0055086	nucleobase-containing small molecule metabolic process	biological_process	0.22638	1	4	38	1028	17749	comp52223_c0,comp50351_c0,comp51579_c0,comp51929_c0
GO:0006739	NADP metabolic process	biological_process	0.22638	1	1	38	105	17749	comp51929_c0
GO:0016835	carbon-oxygen lyase activity	molecular_function	0.22651	1	1	38	108	17749	comp38816_c0
GO:0008234	cysteine-type peptidase activity	molecular_function	0.23205	1	1	38	119	17749	comp32976_c0
GO:0016628	oxidoreductase activity, acting on the CH-CH group of donors, NAD or NADP as acceptor	molecular_function	0.23319	1	1	38	105	17749	comp51929_c0
GO:0007155	cell adhesion	biological_process	0.23373	1	1	38	111	17749	comp45343_c2
GO:0046496	nicotinamide nucleotide metabolic process	biological_process	0.2347	1	1	38	109	17749	comp51929_c0
GO:0019362	pyridine nucleotide metabolic process	biological_process	0.23532	1	1	38	110	17749	comp51929_c0
GO:0042773	ATP synthesis coupled electron transport	biological_process	0.23607	1	1	38	121	17749	comp53332_c0
GO:0042445	hormone metabolic process	biological_process	0.2378	1	1	38	120	17749	comp42658_c0
GO:0010817	regulation of hormone levels	biological_process	0.24143	1	1	38	123	17749	comp42658_c0
GO:0006721	terpenoid metabolic process	biological_process	0.24342	1	1	38	106	17749	comp42658_c0
GO:0035556	intracellular signal transduction	biological_process	0.24413	1	2	38	400	17749	comp52223_c0,comp51202_c0
GO:0009653	anatomical structure morphogenesis	biological_process	0.247	1	1	38	115	17749	comp46439_c0
GO:0008238	exopeptidase activity	molecular_function	0.24749	1	1	38	120	17749	comp32976_c0
GO:0022610	biological adhesion	biological_process	0.24787	1	1	38	122	17749	comp45343_c2
GO:0072521	purine-containing compound metabolic process	biological_process	0.25074	1	3	38	745	17749	comp51579_c0,comp50351_c0,comp52223_c0
GO:0042451	purine nucleoside biosynthetic process	biological_process	0.25122	1	1	38	138	17749	comp50351_c0
GO:0046129	purine ribonucleoside biosynthetic process	biological_process	0.25122	1	1	38	138	17749	comp50351_c0
GO:0003677	DNA binding	molecular_function	0.25143	1	6	38	1817	17749	comp41728_c0,comp45343_c2,comp46439_c0,comp44440_c0,comp44254_c0,comp54623_c0
GO:0072524	pyridine-containing compound metabolic process	biological_process	0.25499	1	1	38	120	17749	comp51929_c0
GO:1901135	carbohydrate derivative metabolic process	biological_process	0.26357	1	4	38	1039	17749	comp50351_c0,comp52223_c0,comp47517_c0,comp51579_c0
GO:0051287	NAD binding	molecular_function	0.26415	1	1	38	117	17749	comp51929_c0
GO:0009152	purine ribonucleotide biosynthetic process	biological_process	0.2669	1	1	38	147	17749	comp50351_c0
GO:0006568	tryptophan metabolic process	biological_process	0.26903	1	1	38	121	17749	comp51929_c0
GO:0006586	indolalkylamine metabolic process	biological_process	0.26903	1	1	38	121	17749	comp51929_c0
GO:1901565	organonitrogen compound catabolic process	biological_process	0.26917	1	2	38	413	17749	comp51929_c0,comp51579_c0
GO:0006629	lipid metabolic process	biological_process	0.27221	1	4	38	1066	17749	comp51929_c0,comp51202_c0,comp42658_c0,comp47517_c0
GO:0005576	extracellular region	cellular_component	0.27292	1	3	38	818	17749	comp49181_c2,comp48022_c0,comp46861_c0
GO:0000988	protein binding transcription factor activity	molecular_function	0.27348	1	1	38	137	17749	comp44195_c0
GO:0004175	endopeptidase activity	molecular_function	0.27521	1	2	38	430	17749	comp44627_c0,comp32976_c0
GO:0005618	cell wall	cellular_component	0.27583	1	1	38	151	17749	comp49181_c2
GO:0006164	purine nucleotide biosynthetic process	biological_process	0.27631	1	1	38	152	17749	comp50351_c0
GO:1901606	alpha-amino acid catabolic process	biological_process	0.2768	1	1	38	119	17749	comp51929_c0
GO:0048193	Golgi vesicle transport	biological_process	0.28125	1	1	38	131	17749	comp32976_c0
GO:0006720	isoprenoid metabolic process	biological_process	0.28215	1	1	38	128	17749	comp42658_c0
GO:0006553	lysine metabolic process	biological_process	0.28298	1	1	38	126	17749	comp51929_c0
GO:0009163	nucleoside biosynthetic process	biological_process	0.28357	1	1	38	154	17749	comp50351_c0
GO:0042455	ribonucleoside biosynthetic process	biological_process	0.28357	1	1	38	154	17749	comp50351_c0
GO:0009063	cellular amino acid catabolic process	biological_process	0.28539	1	1	38	126	17749	comp51929_c0
GO:0044699	single-organism process	biological_process	0.29016	1	14	38	5156	17749	comp46861_c0,comp51579_c0,comp51202_c0,comp50351_c0,comp46439_c0,comp52223_c0,comp53838_c1,comp46482_c0,comp45343_c2,comp51929_c0,comp47703_c0,comp48022_c0,comp32976_c0,comp53332_c0
GO:0015031	protein transport	biological_process	0.29112	1	3	38	731	17749	comp47703_c0,comp53838_c1,comp32976_c0
GO:0045184	establishment of protein localization	biological_process	0.29112	1	3	38	731	17749	comp47703_c0,comp32976_c0,comp53838_c1
GO:0006007	glucose catabolic process	biological_process	0.29244	1	1	38	137	17749	comp51929_c0
GO:0019320	hexose catabolic process	biological_process	0.29244	1	1	38	137	17749	comp51929_c0
GO:0044444	cytoplasmic part	cellular_component	0.29561	1	6	38	2031	17749	comp53838_c1,comp53332_c0,comp32976_c0,comp50351_c0,comp51579_c0,comp47703_c0
GO:0043648	dicarboxylic acid metabolic process	biological_process	0.29576	1	1	38	134	17749	comp51929_c0
GO:0030880	RNA polymerase complex	cellular_component	0.29576	1	1	38	155	17749	comp52223_c0
GO:0046034	ATP metabolic process	biological_process	0.29714	1	1	38	165	17749	comp50351_c0
GO:0072522	purine-containing compound biosynthetic process	biological_process	0.29841	1	1	38	167	17749	comp50351_c0
GO:0046365	monosaccharide catabolic process	biological_process	0.29969	1	1	38	142	17749	comp51929_c0
GO:0044767	single-organism developmental process	biological_process	0.30088	1	1	38	159	17749	comp45343_c2
GO:0006184	GTP catabolic process	biological_process	0.30463	1	1	38	150	17749	comp51579_c0
GO:1901069	guanosine-containing compound catabolic process	biological_process	0.30463	1	1	38	150	17749	comp51579_c0
GO:0042430	indole-containing compound metabolic process	biological_process	0.30547	1	1	38	139	17749	comp51929_c0
GO:0033177	proton-transporting two-sector ATPase complex, proton-transporting domain	cellular_component	0.30631	1	1	38	163	17749	comp50351_c0
GO:0016042	lipid catabolic process	biological_process	0.30908	1	1	38	149	17749	comp51202_c0
GO:0009260	ribonucleotide biosynthetic process	biological_process	0.30954	1	1	38	170	17749	comp50351_c0
GO:0046390	ribose phosphate biosynthetic process	biological_process	0.30954	1	1	38	170	17749	comp50351_c0
GO:0016791	phosphatase activity	molecular_function	0.30988	1	1	38	152	17749	comp45511_c0
GO:0046039	GTP metabolic process	biological_process	0.31155	1	1	38	157	17749	comp51579_c0
GO:0005216	ion channel activity	molecular_function	0.31157	1	1	38	157	17749	comp46482_c0
GO:0022838	substrate-specific channel activity	molecular_function	0.31157	1	1	38	157	17749	comp46482_c0
GO:0016054	organic acid catabolic process	biological_process	0.3121	1	1	38	142	17749	comp51929_c0
GO:0046395	carboxylic acid catabolic process	biological_process	0.3121	1	1	38	142	17749	comp51929_c0
GO:0015399	primary active transmembrane transporter activity	molecular_function	0.3124	1	1	38	152	17749	comp47703_c0
GO:0015405	P-P-bond-hydrolysis-driven transmembrane transporter activity	molecular_function	0.3124	1	1	38	152	17749	comp47703_c0
GO:0042398	cellular modified amino acid biosynthetic process	biological_process	0.31583	1	1	38	150	17749	comp51929_c0
GO:0030001	metal ion transport	biological_process	0.31663	1	2	38	479	17749	comp51579_c0,comp51929_c0
GO:0015267	channel activity	molecular_function	0.31765	1	1	38	161	17749	comp46482_c0
GO:0022803	passive transmembrane transporter activity	molecular_function	0.31765	1	1	38	161	17749	comp46482_c0
GO:0051649	establishment of localization in cell	biological_process	0.31815	1	3	38	768	17749	comp32976_c0,comp53838_c1,comp47703_c0
GO:0006633	fatty acid biosynthetic process	biological_process	0.31883	1	1	38	156	17749	comp51929_c0
GO:0009056	catabolic process	biological_process	0.32229	1	4	38	1189	17749	comp51202_c0,comp51579_c0,comp51929_c0,comp52779_c0
GO:0030117	membrane coat	cellular_component	0.32233	1	1	38	133	17749	comp32976_c0
GO:0048475	coated membrane	cellular_component	0.32233	1	1	38	133	17749	comp32976_c0
GO:0008104	protein localization	biological_process	0.32248	1	3	38	782	17749	comp32976_c0,comp53838_c1,comp47703_c0
GO:0006006	glucose metabolic process	biological_process	0.32323	1	1	38	157	17749	comp51929_c0
GO:0044282	small molecule catabolic process	biological_process	0.3237	1	1	38	150	17749	comp51929_c0
GO:0044712	single-organism catabolic process	biological_process	0.3237	1	1	38	150	17749	comp51929_c0
GO:0044763	single-organism cellular process	biological_process	0.32419	1	12	38	4390	17749	comp45343_c2,comp47703_c0,comp48022_c0,comp32976_c0,comp53332_c0,comp46861_c0,comp51579_c0,comp51202_c0,comp50351_c0,comp52223_c0,comp46482_c0,comp53838_c1
GO:0016757	transferase activity, transferring glycosyl groups	molecular_function	0.32937	1	2	38	477	17749	comp49181_c2,comp52779_c0
GO:1901068	guanosine-containing compound metabolic process	biological_process	0.33031	1	1	38	165	17749	comp51579_c0
GO:0007275	multicellular organismal development	biological_process	0.33407	1	1	38	185	17749	comp46439_c0
GO:0038023	signaling receptor activity	molecular_function	0.33764	1	1	38	170	17749	comp53332_c0
GO:0072330	monocarboxylic acid biosynthetic process	biological_process	0.34203	1	1	38	170	17749	comp51929_c0
GO:0043603	cellular amide metabolic process	biological_process	0.34504	1	1	38	173	17749	comp51929_c0
GO:0030312	external encapsulating structure	cellular_component	0.3462	1	1	38	193	17749	comp49181_c2
GO:0007186	G-protein coupled receptor signaling pathway	biological_process	0.34686	1	1	38	172	17749	comp51202_c0
GO:0008653	lipopolysaccharide metabolic process	biological_process	0.34947	1	1	38	146	17749	comp47517_c0
GO:0009103	lipopolysaccharide biosynthetic process	biological_process	0.34947	1	1	38	146	17749	comp47517_c0
GO:0006733	oxidoreduction coenzyme metabolic process	biological_process	0.3516	1	1	38	173	17749	comp51929_c0
GO:0016788	hydrolase activity, acting on ester bonds	molecular_function	0.35294	1	3	38	911	17749	comp45511_c0,comp32976_c0,comp42658_c0
GO:0006119	oxidative phosphorylation	biological_process	0.35393	1	1	38	190	17749	comp53332_c0
GO:0016627	oxidoreductase activity, acting on the CH-CH group of donors	molecular_function	0.35541	1	1	38	169	17749	comp51929_c0
GO:0051641	cellular localization	biological_process	0.35617	1	3	38	829	17749	comp47703_c0,comp53838_c1,comp32976_c0
GO:0004872	receptor activity	molecular_function	0.35709	1	1	38	183	17749	comp53332_c0
GO:0006631	fatty acid metabolic process	biological_process	0.35795	1	1	38	179	17749	comp51929_c0
GO:0052689	carboxylic ester hydrolase activity	molecular_function	0.36154	1	1	38	209	17749	comp42658_c0
GO:0016773	phosphotransferase activity, alcohol group as acceptor	molecular_function	0.36278	1	4	38	1254	17749	comp53332_c0,comp51202_c0,comp47517_c0,comp46873_c0
GO:0044248	cellular catabolic process	biological_process	0.36343	1	3	38	904	17749	comp51202_c0,comp51579_c0,comp51929_c0
GO:1901566	organonitrogen compound biosynthetic process	biological_process	0.36454	1	3	38	856	17749	comp50351_c0,comp45273_c0,comp51929_c0
GO:0033036	macromolecule localization	biological_process	0.36924	1	3	38	857	17749	comp47703_c0,comp32976_c0,comp53838_c1
GO:0009072	aromatic amino acid family metabolic process	biological_process	0.36998	1	1	38	180	17749	comp51929_c0
GO:0006950	response to stress	biological_process	0.37122	1	3	38	977	17749	comp53246_c0,comp45343_c2,comp50710_c0
GO:0016787	hydrolase activity	molecular_function	0.3777	1	9	38	3328	17749	comp52223_c0,comp45511_c0,comp45273_c0,comp44627_c0,comp42658_c0,comp51579_c0,comp32976_c0,comp52779_c0,comp49181_c2
GO:0009165	nucleotide biosynthetic process	biological_process	0.37811	1	1	38	210	17749	comp50351_c0
GO:0051716	cellular response to stimulus	biological_process	0.37851	1	5	38	1678	17749	comp48022_c0,comp46861_c0,comp51202_c0,comp53332_c0,comp52223_c0
GO:1901659	glycosyl compound biosynthetic process	biological_process	0.37897	1	1	38	207	17749	comp50351_c0
GO:1901293	nucleoside phosphate biosynthetic process	biological_process	0.38419	1	1	38	213	17749	comp50351_c0
GO:0006644	phospholipid metabolic process	biological_process	0.3844	1	1	38	194	17749	comp51202_c0
GO:0006576	cellular biogenic amine metabolic process	biological_process	0.38451	1	1	38	189	17749	comp51929_c0
GO:0016482	cytoplasmic transport	biological_process	0.38507	1	1	38	189	17749	comp32976_c0
GO:0016740	transferase activity	molecular_function	0.38785	1	9	38	3338	17749	comp46873_c0,comp47517_c0,comp51202_c0,comp46439_c0,comp52223_c0,comp52779_c0,comp49181_c2,comp32976_c0,comp53332_c0
GO:0006152	purine nucleoside catabolic process	biological_process	0.38807	1	1	38	209	17749	comp51579_c0
GO:0009143	nucleoside triphosphate catabolic process	biological_process	0.38807	1	1	38	209	17749	comp51579_c0
GO:0009146	purine nucleoside triphosphate catabolic process	biological_process	0.38807	1	1	38	209	17749	comp51579_c0
GO:0009203	ribonucleoside triphosphate catabolic process	biological_process	0.38807	1	1	38	209	17749	comp51579_c0
GO:0009207	purine ribonucleoside triphosphate catabolic process	biological_process	0.38807	1	1	38	209	17749	comp51579_c0
GO:0046130	purine ribonucleoside catabolic process	biological_process	0.38807	1	1	38	209	17749	comp51579_c0
GO:0009451	RNA modification	biological_process	0.38895	1	1	38	205	17749	comp52223_c0
GO:0044434	chloroplast part	cellular_component	0.38905	1	1	38	193	17749	comp47703_c0
GO:0044435	plastid part	cellular_component	0.38905	1	1	38	193	17749	comp47703_c0
GO:0009164	nucleoside catabolic process	biological_process	0.38956	1	1	38	210	17749	comp51579_c0
GO:0042454	ribonucleoside catabolic process	biological_process	0.38956	1	1	38	210	17749	comp51579_c0
GO:1901658	glycosyl compound catabolic process	biological_process	0.38956	1	1	38	210	17749	comp51579_c0
GO:0044106	cellular amine metabolic process	biological_process	0.39163	1	1	38	193	17749	comp51929_c0
GO:0006779	porphyrin-containing compound biosynthetic process	biological_process	0.3932	1	1	38	179	17749	comp51929_c0
GO:0009154	purine ribonucleotide catabolic process	biological_process	0.39406	1	1	38	213	17749	comp51579_c0
GO:0009261	ribonucleotide catabolic process	biological_process	0.39406	1	1	38	213	17749	comp51579_c0
GO:0055085	transmembrane transport	biological_process	0.39544	1	3	38	968	17749	comp50351_c0,comp46482_c0,comp51579_c0
GO:0006195	purine nucleotide catabolic process	biological_process	0.39905	1	1	38	217	17749	comp51579_c0
GO:0072523	purine-containing compound catabolic process	biological_process	0.39905	1	1	38	217	17749	comp51579_c0
GO:0009166	nucleotide catabolic process	biological_process	0.4001	1	1	38	219	17749	comp51579_c0
GO:1901292	nucleoside phosphate catabolic process	biological_process	0.4001	1	1	38	219	17749	comp51579_c0
GO:1901137	carbohydrate derivative biosynthetic process	biological_process	0.40309	1	2	38	539	17749	comp47517_c0,comp50351_c0
GO:0016469	proton-transporting two-sector ATPase complex	cellular_component	0.4057	1	1	38	219	17749	comp50351_c0
GO:0006575	cellular modified amino acid metabolic process	biological_process	0.41457	1	1	38	215	17749	comp51929_c0
GO:0009308	amine metabolic process	biological_process	0.4237	1	1	38	219	17749	comp51929_c0
GO:0042578	phosphoric ester hydrolase activity	molecular_function	0.4243	1	1	38	225	17749	comp45511_c0
GO:0016301	kinase activity	molecular_function	0.42972	1	4	38	1365	17749	comp53332_c0,comp46873_c0,comp51202_c0,comp47517_c0
GO:0070011	peptidase activity, acting on L-amino acid peptides	molecular_function	0.44171	1	2	38	624	17749	comp44627_c0,comp32976_c0
GO:0020037	heme binding	molecular_function	0.44422	1	1	38	310	17749	comp50710_c0
GO:0008033	tRNA processing	biological_process	0.45355	1	1	38	219	17749	comp52223_c0
GO:0007166	cell surface receptor signaling pathway	biological_process	0.45483	1	1	38	244	17749	comp51202_c0
GO:0034062	RNA polymerase activity	molecular_function	0.45563	1	1	38	258	17749	comp52223_c0
GO:0006778	porphyrin-containing compound metabolic process	biological_process	0.45692	1	1	38	221	17749	comp51929_c0
GO:0046148	pigment biosynthetic process	biological_process	0.45705	1	1	38	215	17749	comp51929_c0
GO:0033014	tetrapyrrole biosynthetic process	biological_process	0.45864	1	1	38	224	17749	comp51929_c0
GO:0005982	starch metabolic process	biological_process	0.46145	1	1	38	259	17749	comp52779_c0
GO:1901363	heterocyclic compound binding	molecular_function	0.46198	1	14	38	5746	17749	comp51929_c0,comp41728_c0,comp45343_c2,comp44440_c0,comp50710_c0,comp54623_c0,comp53332_c0,comp49221_c0,comp46873_c0,comp53206_c0,comp47517_c0,comp46439_c0,comp52223_c0,comp44254_c0
GO:0046906	tetrapyrrole binding	molecular_function	0.46215	1	1	38	326	17749	comp50710_c0
GO:0097159	organic cyclic compound binding	molecular_function	0.46251	1	14	38	5749	17749	comp46439_c0,comp52223_c0,comp44254_c0,comp53206_c0,comp49221_c0,comp46873_c0,comp47517_c0,comp44440_c0,comp53332_c0,comp54623_c0,comp50710_c0,comp41728_c0,comp51929_c0,comp45343_c2
GO:0004672	protein kinase activity	molecular_function	0.46276	1	3	38	1047	17749	comp47517_c0,comp46873_c0,comp53332_c0
GO:0009108	coenzyme biosynthetic process	biological_process	0.4636	1	1	38	245	17749	comp51929_c0
GO:0008610	lipid biosynthetic process	biological_process	0.46455	1	2	38	603	17749	comp47517_c0,comp51929_c0
GO:0071702	organic substance transport	biological_process	0.46524	1	3	38	996	17749	comp47703_c0,comp32976_c0,comp53838_c1
GO:0009066	aspartate family amino acid metabolic process	biological_process	0.46662	1	1	38	241	17749	comp51929_c0
GO:0006886	intracellular protein transport	biological_process	0.46801	1	2	38	588	17749	comp32976_c0,comp53838_c1
GO:0046486	glycerolipid metabolic process	biological_process	0.46817	1	1	38	253	17749	comp51202_c0
GO:0019318	hexose metabolic process	biological_process	0.47264	1	1	38	259	17749	comp51929_c0
GO:0005985	sucrose metabolic process	biological_process	0.47381	1	1	38	267	17749	comp52779_c0
GO:0044283	small molecule biosynthetic process	biological_process	0.4847	1	2	38	646	17749	comp51929_c0,comp45273_c0
GO:0042440	pigment metabolic process	biological_process	0.48993	1	1	38	240	17749	comp51929_c0
GO:1901136	carbohydrate derivative catabolic process	biological_process	0.49061	1	1	38	279	17749	comp51579_c0
GO:0006508	proteolysis	biological_process	0.49275	1	2	38	666	17749	comp44627_c0,comp32976_c0
GO:0007264	small GTPase mediated signal transduction	biological_process	0.49421	1	1	38	276	17749	comp52223_c0
GO:1901607	alpha-amino acid biosynthetic process	biological_process	0.4971	1	1	38	268	17749	comp51929_c0
GO:0005984	disaccharide metabolic process	biological_process	0.50111	1	1	38	289	17749	comp52779_c0
GO:0008233	peptidase activity	molecular_function	0.50138	1	2	38	698	17749	comp44627_c0,comp32976_c0
GO:0033013	tetrapyrrole metabolic process	biological_process	0.50172	1	1	38	256	17749	comp51929_c0
GO:0044711	single-organism biosynthetic process	biological_process	0.50387	1	2	38	670	17749	comp51929_c0,comp45273_c0
GO:0034655	nucleobase-containing compound catabolic process	biological_process	0.5074	1	1	38	303	17749	comp51579_c0
GO:0044281	small molecule metabolic process	biological_process	0.50899	1	6	38	2365	17749	comp51579_c0,comp51929_c0,comp45273_c0,comp52223_c0,comp50351_c0,comp52087_c0
GO:0034613	cellular protein localization	biological_process	0.51076	1	2	38	647	17749	comp32976_c0,comp53838_c1
GO:0016772	transferase activity, transferring phosphorus-containing groups	molecular_function	0.51128	1	5	38	1952	17749	comp52223_c0,comp53332_c0,comp46873_c0,comp51202_c0,comp47517_c0
GO:0070727	cellular macromolecule localization	biological_process	0.51269	1	2	38	649	17749	comp53838_c1,comp32976_c0
GO:0012505	endomembrane system	cellular_component	0.51344	1	1	38	274	17749	comp32976_c0
GO:0005737	cytoplasm	cellular_component	0.5186	1	6	38	2542	17749	comp51579_c0,comp47703_c0,comp53332_c0,comp53838_c1,comp50351_c0,comp32976_c0
GO:0090407	organophosphate biosynthetic process	biological_process	0.51942	1	1	38	309	17749	comp50351_c0
GO:0046983	protein dimerization activity	molecular_function	0.52286	1	1	38	315	17749	comp46439_c0
GO:0046873	metal ion transmembrane transporter activity	molecular_function	0.52377	1	1	38	300	17749	comp51579_c0
GO:0033692	cellular polysaccharide biosynthetic process	biological_process	0.52782	1	1	38	266	17749	comp47517_c0
GO:0016616	oxidoreductase activity, acting on the CH-OH group of donors, NAD or NADP as acceptor	molecular_function	0.52931	1	1	38	307	17749	comp51929_c0
GO:0016817	hydrolase activity, acting on acid anhydrides	molecular_function	0.52978	1	3	38	1141	17749	comp32976_c0,comp52223_c0,comp51579_c0
GO:0000271	polysaccharide biosynthetic process	biological_process	0.53114	1	1	38	268	17749	comp47517_c0
GO:0022804	active transmembrane transporter activity	molecular_function	0.53268	1	1	38	312	17749	comp47703_c0
GO:0032787	monocarboxylic acid metabolic process	biological_process	0.53279	1	1	38	302	17749	comp51929_c0
GO:0030234	enzyme regulator activity	molecular_function	0.53942	1	1	38	335	17749	comp49221_c0
GO:0046907	intracellular transport	biological_process	0.54482	1	2	38	690	17749	comp32976_c0,comp53838_c1
GO:0046700	heterocycle catabolic process	biological_process	0.54886	1	1	38	338	17749	comp51579_c0
GO:0044270	cellular nitrogen compound catabolic process	biological_process	0.549	1	1	38	338	17749	comp51579_c0
GO:0004871	signal transducer activity	molecular_function	0.55054	1	1	38	329	17749	comp53332_c0
GO:0060089	molecular transducer activity	molecular_function	0.55054	1	1	38	329	17749	comp53332_c0
GO:0009057	macromolecule catabolic process	biological_process	0.55058	1	1	38	327	17749	comp52779_c0
GO:0016614	oxidoreductase activity, acting on CH-OH group of donors	molecular_function	0.55216	1	1	38	334	17749	comp51929_c0
GO:0034470	ncRNA processing	biological_process	0.55245	1	1	38	301	17749	comp52223_c0
GO:0043565	sequence-specific DNA binding	molecular_function	0.55616	1	1	38	356	17749	comp45343_c2
GO:0003924	GTPase activity	molecular_function	0.55809	1	1	38	311	17749	comp51579_c0
GO:0009507	chloroplast	cellular_component	0.55958	1	1	38	345	17749	comp47703_c0
GO:0009311	oligosaccharide metabolic process	biological_process	0.55985	1	1	38	337	17749	comp52779_c0
GO:0034637	cellular carbohydrate biosynthetic process	biological_process	0.56187	1	1	38	295	17749	comp47517_c0
GO:0003676	nucleic acid binding	molecular_function	0.56346	1	7	38	2985	17749	comp52223_c0,comp54623_c0,comp44254_c0,comp46439_c0,comp44440_c0,comp41728_c0,comp45343_c2
GO:0009536	plastid	cellular_component	0.56631	1	1	38	353	17749	comp47703_c0
GO:0008652	cellular amino acid biosynthetic process	biological_process	0.56727	1	1	38	328	17749	comp51929_c0
GO:1901361	organic cyclic compound catabolic process	biological_process	0.56954	1	1	38	360	17749	comp51579_c0
GO:0019439	aromatic compound catabolic process	biological_process	0.57286	1	1	38	362	17749	comp51579_c0
GO:0016829	lyase activity	molecular_function	0.57335	1	1	38	340	17749	comp38816_c0
GO:0006144	purine nucleobase metabolic process	biological_process	0.57373	1	1	38	356	17749	comp52223_c0
GO:0044707	single-multicellular organism process	biological_process	0.59423	1	1	38	394	17749	comp46439_c0
GO:0006399	tRNA metabolic process	biological_process	0.60296	1	1	38	337	17749	comp52223_c0
GO:0006732	coenzyme metabolic process	biological_process	0.60361	1	1	38	366	17749	comp51929_c0
GO:0009112	nucleobase metabolic process	biological_process	0.61608	1	1	38	395	17749	comp52223_c0
GO:0008168	methyltransferase activity	molecular_function	0.62089	1	1	38	404	17749	comp46439_c0
GO:0016310	phosphorylation	biological_process	0.62623	1	3	38	1333	17749	comp46873_c0,comp47517_c0,comp53332_c0
GO:0032501	multicellular organismal process	biological_process	0.6296	1	1	38	438	17749	comp46439_c0
GO:0016741	transferase activity, transferring one-carbon groups	molecular_function	0.6395	1	1	38	427	17749	comp46439_c0
GO:0044403	symbiosis, encompassing mutualism through parasitism	biological_process	0.64712	1	1	38	440	17749	comp46439_c0
GO:0044419	interspecies interaction between organisms	biological_process	0.6475	1	1	38	441	17749	comp46439_c0
GO:0005525	GTP binding	molecular_function	0.65364	1	1	38	419	17749	comp52223_c0
GO:0036094	small molecule binding	molecular_function	0.65773	1	7	38	3152	17749	comp51929_c0,comp49221_c0,comp46873_c0,comp53206_c0,comp47517_c0,comp52223_c0,comp53332_c0
GO:0032561	guanyl ribonucleotide binding	molecular_function	0.65823	1	1	38	425	17749	comp52223_c0
GO:0019001	guanyl nucleotide binding	molecular_function	0.66366	1	1	38	430	17749	comp52223_c0
GO:0016779	nucleotidyltransferase activity	molecular_function	0.66588	1	1	38	469	17749	comp52223_c0
GO:0051188	cofactor biosynthetic process	biological_process	0.67002	1	1	38	416	17749	comp51929_c0
GO:0034660	ncRNA metabolic process	biological_process	0.67407	1	1	38	418	17749	comp52223_c0
GO:1901564	organonitrogen compound metabolic process	biological_process	0.67433	1	5	38	2313	17749	comp52223_c0,comp50351_c0,comp51579_c0,comp51929_c0,comp45273_c0
GO:0016051	carbohydrate biosynthetic process	biological_process	0.67545	1	1	38	416	17749	comp47517_c0
GO:0016192	vesicle-mediated transport	biological_process	0.67891	1	1	38	436	17749	comp32976_c0
GO:0043412	macromolecule modification	biological_process	0.6792	1	4	38	1829	17749	comp47517_c0,comp46873_c0,comp52223_c0,comp45511_c0
GO:0050662	coenzyme binding	molecular_function	0.67923	1	1	38	461	17749	comp51929_c0
GO:0006468	protein phosphorylation	biological_process	0.68597	1	2	38	953	17749	comp46873_c0,comp47517_c0
GO:0016053	organic acid biosynthetic process	biological_process	0.69938	1	1	38	474	17749	comp51929_c0
GO:0046394	carboxylic acid biosynthetic process	biological_process	0.69938	1	1	38	474	17749	comp51929_c0
GO:0065008	regulation of biological quality	biological_process	0.70418	1	1	38	545	17749	comp42658_c0
GO:0043167	ion binding	molecular_function	0.71852	1	11	38	5205	17749	comp38816_c0,comp50710_c0,comp48022_c0,comp46439_c0,comp52087_c0,comp52223_c0,comp46873_c0,comp53246_c0,comp53206_c0,comp46861_c0,comp47517_c0
GO:0006996	organelle organization	biological_process	0.72282	1	1	38	549	17749	comp51579_c0
GO:0003824	catalytic activity	molecular_function	0.72317	1	19	38	8864	17749	comp52223_c0,comp45511_c0,comp46439_c0,comp52087_c0,comp42658_c0,comp47517_c0,comp51202_c0,comp45273_c0,comp32976_c0,comp44627_c0,comp51579_c0,comp53246_c0,comp46873_c0,comp53332_c0,comp50710_c0,comp38816_c0,comp52779_c0,comp49181_c2,comp51929_c0
GO:0017111	nucleoside-triphosphatase activity	molecular_function	0.73006	1	2	38	1028	17749	comp51579_c0,comp52223_c0
GO:0016462	pyrophosphatase activity	molecular_function	0.73696	1	2	38	1044	17749	comp52223_c0,comp51579_c0
GO:0006396	RNA processing	biological_process	0.73937	1	1	38	515	17749	comp52223_c0
GO:0016818	hydrolase activity, acting on acid anhydrides, in phosphorus-containing anhydrides	molecular_function	0.7499	1	2	38	1077	17749	comp51579_c0,comp52223_c0
GO:0048037	cofactor binding	molecular_function	0.77209	1	1	38	583	17749	comp51929_c0
GO:0051186	cofactor metabolic process	biological_process	0.7807	1	1	38	574	17749	comp51929_c0
GO:0000166	nucleotide binding	molecular_function	0.78495	1	6	38	3099	17749	comp52223_c0,comp49221_c0,comp51929_c0,comp46873_c0,comp53206_c0,comp47517_c0
GO:1901265	nucleoside phosphate binding	molecular_function	0.78495	1	6	38	3099	17749	comp47517_c0,comp53206_c0,comp49221_c0,comp51929_c0,comp46873_c0,comp52223_c0
GO:0006464	cellular protein modification process	biological_process	0.79086	1	3	38	1634	17749	comp46873_c0,comp47517_c0,comp45511_c0
GO:0036211	protein modification process	biological_process	0.79086	1	3	38	1634	17749	comp45511_c0,comp46873_c0,comp47517_c0
GO:0016887	ATPase activity	molecular_function	0.79263	1	1	38	600	17749	comp52223_c0
GO:0019752	carboxylic acid metabolic process	biological_process	0.82688	1	2	38	1262	17749	comp51929_c0,comp52087_c0
GO:0043436	oxoacid metabolic process	biological_process	0.83202	1	2	38	1275	17749	comp52087_c0,comp51929_c0
GO:0006082	organic acid metabolic process	biological_process	0.83244	1	2	38	1277	17749	comp52087_c0,comp51929_c0
GO:0003723	RNA binding	molecular_function	0.8425	1	1	38	757	17749	comp52223_c0
GO:0030554	adenyl nucleotide binding	molecular_function	0.86486	1	4	38	2426	17749	comp46873_c0,comp49221_c0,comp47517_c0,comp52223_c0
GO:0051704	multi-organism process	biological_process	0.86545	1	1	38	856	17749	comp46439_c0
GO:0005488	binding	molecular_function	0.88206	1	21	38	10515	17749	comp41728_c0,comp44440_c0,comp47517_c0,comp46861_c0,comp49221_c0,comp52223_c0,comp52087_c0,comp46439_c0,comp48022_c0,comp51960_c0,comp51929_c0,comp45343_c2,comp53332_c0,comp54623_c0,comp50710_c0,comp38816_c0,comp53246_c0,comp53206_c0,comp46873_c0,comp53838_c1,comp44254_c0
GO:0001882	nucleoside binding	molecular_function	0.89096	1	4	38	2570	17749	comp46873_c0,comp47517_c0,comp53332_c0,comp52223_c0
GO:1901605	alpha-amino acid metabolic process	biological_process	0.89168	1	1	38	884	17749	comp51929_c0
GO:0017076	purine nucleotide binding	molecular_function	0.89891	1	4	38	2611	17749	comp47517_c0,comp46873_c0,comp49221_c0,comp52223_c0
GO:0016043	cellular component organization	biological_process	0.90359	1	1	38	991	17749	comp51579_c0
GO:0019538	protein metabolic process	biological_process	0.90657	1	5	38	3243	17749	comp44627_c0,comp47517_c0,comp46873_c0,comp45511_c0,comp32976_c0
GO:0006520	cellular amino acid metabolic process	biological_process	0.93283	1	1	38	1060	17749	comp51929_c0
GO:0005524	ATP binding	molecular_function	0.93528	1	3	38	2262	17749	comp47517_c0,comp46873_c0,comp52223_c0
GO:0032559	adenyl ribonucleotide binding	molecular_function	0.94418	1	3	38	2384	17749	comp52223_c0,comp47517_c0,comp46873_c0
GO:0044267	cellular protein metabolic process	biological_process	0.9513	1	3	38	2549	17749	comp45511_c0,comp46873_c0,comp47517_c0
GO:0035639	purine ribonucleoside triphosphate binding	molecular_function	0.95386	1	3	38	2443	17749	comp52223_c0,comp46873_c0,comp47517_c0
GO:0001883	purine nucleoside binding	molecular_function	0.96013	1	3	38	2561	17749	comp52223_c0,comp46873_c0,comp47517_c0
GO:0032549	ribonucleoside binding	molecular_function	0.96013	1	3	38	2561	17749	comp46873_c0,comp47517_c0,comp52223_c0
GO:0032550	purine ribonucleoside binding	molecular_function	0.96013	1	3	38	2561	17749	comp52223_c0,comp46873_c0,comp47517_c0
GO:0032555	purine ribonucleotide binding	molecular_function	0.96058	1	3	38	2567	17749	comp52223_c0,comp47517_c0,comp46873_c0
GO:0032553	ribonucleotide binding	molecular_function	0.96269	1	3	38	2596	17749	comp52223_c0,comp47517_c0,comp46873_c0
GO:0071840	cellular component organization or biogenesis	biological_process	0.97269	1	1	38	1586	17749	comp51579_c0
GO:0046914	transition metal ion binding	molecular_function	0.98151	1	1	38	1651	17749	comp52087_c0
GO:0043168	anion binding	molecular_function	0.98478	1	3	38	2991	17749	comp47517_c0,comp46873_c0,comp52223_c0
GO:0005515	protein binding	molecular_function	0.99644	1	4	38	4168	17749	comp53838_c1,comp53332_c0,comp46439_c0,comp51960_c0
