# Supplementary material for: Identification and expression analysis of genes related to calyx persistence in Korla fragrant pear
Source: BMC Genomics. 2016 Feb 24;17:132. doi: 10.1186/s12864-016-2470-3 (PMC4765163; doi:10.1186/s12864-016-2470-3)
Supplement: Additional file 3: — The top 20 KEGG pathways enrichment of DEGs in SC_hua vs TL_hua. (XLS 1 kb) [file 12864_2016_2470_MOESM3_ESM.xls]

pathway_term	rich_factor	qvalue	gene_number
Cysteine and methionine metabolism	0.038961038961039	0.703086538662	3
Porphyrin and chlorophyll metabolism	0.0465116279069767	1.0	2
Phenylalanine metabolism	0.0246913580246914	1.0	2
Isoquinoline alkaloid biosynthesis	0.0909090909090909	1.0	1
Sesquiterpenoid and triterpenoid biosynthesis	0.0666666666666667	1.0	1
Tropane, piperidine and pyridine alkaloid biosynthesis	0.0588235294117647	1.0	1
Biosynthesis of amino acids	0.012	1.0	3
Lysine degradation	0.0416666666666667	1.0	1
Sulfur metabolism	0.032258064516129	1.0	1
Ubiquinone and other terpenoid-quinone biosynthesis	0.0303030303030303	1.0	1
Tyrosine metabolism	0.0285714285714286	1.0	1
Calcium signaling pathway	0.025	1.0	1
Phenylalanine, tyrosine and tryptophan biosynthesis	0.025	1.0	1
Alanine, aspartate and glutamate metabolism	0.0217391304347826	1.0	1
Galactose metabolism	0.0192307692307692	1.0	1
Phosphatidylinositol signaling system	0.0181818181818182	1.0	1
Glycerolipid metabolism	0.0166666666666667	1.0	1
Peroxisome	0.0114942528735632	1.0	1
Glycerophospholipid metabolism	0.0111111111111111	1.0	1
Amino sugar and nucleotide sugar metabolism	0.00884955752212389	1.0	1
