# Supplementary material for: Identification and expression analysis of genes related to calyx persistence in Korla fragrant pear
Source: BMC Genomics. 2016 Feb 24;17:132. doi: 10.1186/s12864-016-2470-3 (PMC4765163; doi:10.1186/s12864-016-2470-3)
Supplement: Additional file 4: — The top 20 KEGG pathways enrichment of up DEGs in SC_hua vs TL_hua. (XLS 512 bytes) [file 12864_2016_2470_MOESM4_ESM.xls]

pathway_term	rich_factor	qvalue	gene_number
Calcium signaling pathway	0.025	1.0	1
Porphyrin and chlorophyll metabolism	0.0232558139534884	1.0	1
Phosphatidylinositol signaling system	0.0181818181818182	1.0	1
Glycerolipid metabolism	0.0166666666666667	1.0	1
Phenylalanine metabolism	0.0123456790123457	1.0	1
Peroxisome	0.0114942528735632	1.0	1
Glycerophospholipid metabolism	0.0111111111111111	1.0	1
Phenylpropanoid biosynthesis	0.0078740157480315	1.0	1
Plant hormone signal transduction	0.00636942675159236	1.0	1
