# Supplementary material for: Identification and expression analysis of genes related to calyx persistence in Korla fragrant pear
Source: BMC Genomics. 2016 Feb 24;17:132. doi: 10.1186/s12864-016-2470-3 (PMC4765163; doi:10.1186/s12864-016-2470-3)
Supplement: Additional file 6: — The top 20 KEGG pathways enrichment of DEGs in SC_ep vs TL_ep. (XLS 1 kb) [file 12864_2016_2470_MOESM6_ESM.xls]

pathway_term	rich_factor	qvalue	gene_number
Nitrogen metabolism	0.0689655172413793	0.496838756044	2
Cysteine and methionine metabolism	0.025974025974026	1.0	2
Flavone and flavonol biosynthesis	0.111111111111111	1.0	1
Isoquinoline alkaloid biosynthesis	0.0909090909090909	1.0	1
Diterpenoid biosynthesis	0.0833333333333333	1.0	1
Tropane, piperidine and pyridine alkaloid biosynthesis	0.0588235294117647	1.0	1
Selenocompound metabolism	0.0526315789473684	1.0	1
beta-Alanine metabolism	0.0333333333333333	1.0	1
Carotenoid biosynthesis	0.03125	1.0	1
Tyrosine metabolism	0.0285714285714286	1.0	1
Phenylalanine, tyrosine and tryptophan biosynthesis	0.025	1.0	1
alpha-Linolenic acid metabolism	0.024390243902439	1.0	1
Phosphatidylinositol signaling system	0.0181818181818182	1.0	1
Glycine, serine and threonine metabolism	0.0175438596491228	1.0	1
Biosynthesis of amino acids	0.008	1.0	2
Glycerolipid metabolism	0.0166666666666667	1.0	1
Phenylalanine metabolism	0.0123456790123457	1.0	1
Peroxisome	0.0114942528735632	1.0	1
Glycerophospholipid metabolism	0.0111111111111111	1.0	1
