# Supplementary material for: Identification and expression analysis of genes related to calyx persistence in Korla fragrant pear
Source: BMC Genomics. 2016 Feb 24;17:132. doi: 10.1186/s12864-016-2470-3 (PMC4765163; doi:10.1186/s12864-016-2470-3)
Supplement: Additional file 7: — The top 20 KEGG pathways enrichment of DEGs in SC_zf vs TL_zf. (XLS 1 kb) [file 12864_2016_2470_MOESM7_ESM.xls]

pathway_term	rich_factor	qvalue	gene_number
Nitrogen metabolism	0.103448275862069	0.0577779199078	3
alpha-Linolenic acid metabolism	0.0487804878048781	1.0	2
Glutathione metabolism	0.0256410256410256	1.0	2
Nicotinate and nicotinamide metabolism	0.0714285714285714	1.0	1
Linoleic acid metabolism	0.0476190476190476	1.0	1
Phenylpropanoid biosynthesis	0.015748031496063	1.0	2
Carotenoid biosynthesis	0.03125	1.0	1
Porphyrin and chlorophyll metabolism	0.0232558139534884	1.0	1
Alanine, aspartate and glutamate metabolism	0.0217391304347826	1.0	1
Galactose metabolism	0.0192307692307692	1.0	1
Pentose phosphate pathway	0.0185185185185185	1.0	1
Cyanoamino acid metabolism	0.0185185185185185	1.0	1
Phosphatidylinositol signaling system	0.0181818181818182	1.0	1
Glycerolipid metabolism	0.0166666666666667	1.0	1
p53 signaling pathway	0.0161290322580645	1.0	1
Glyoxylate and dicarboxylate metabolism	0.015625	1.0	1
Carbon metabolism	0.00917431192660551	1.0	2
Arginine and proline metabolism	0.0144927536231884	1.0	1
Cysteine and methionine metabolism	0.012987012987013	1.0	1
Carbon fixation in photosynthetic organisms	0.0120481927710843	1.0	1
